# Supplementary material for: The mevalonate precursor enzyme HMGCS1 is a novel marker and key mediator of cancer stem cell enrichment in luminal and basal models of breast cancer
Source: PLoS One. 2020 Jul 21;15(7):e0236187. doi: 10.1371/journal.pone.0236187 (PMC7373278; doi:10.1371/journal.pone.0236187)
Supplement: S1 Data — (XLSX) [file pone.0236187.s013.xlsx]

## Sheet: MCF7 genes overexpressed in AR
Gene ID	Full Name	Locus	MCF-7 Normoxia	MCF-7 AR normoxia	log2(fold_change)	test_stat	p_value	q_value	significant
NRP1	neuropilin 1	chr10:33466417-33623833	16.1491	46.038	1.51138	-7.61584	2.62013e-14	1.21276e-11	yes
TXN	thioredoxin	chr9:113006308-113018778	94.9862	271.31	1.51415	-4.18668	2.83066e-05	0.00115489	yes
FAM64A	family with sequence similarity 64, member A	chr17:6347733-6354385	2.7076	7.74742	1.5167	-3.39	0.000698938	0.0151092	yes
KCNAB2	potassium voltage-gated channel, shaker-related subfamily, beta member 2	chr1:5922868-6161253	0.68544	1.96743	1.52121	-3.46035	0.000539484	0.0123575	yes
TMEM208	transmembrane protein 208	chr16:67261014-67263182	25.5909	73.4735	1.5216	-3.96744	7.26479e-05	0.00257296	yes
FAM46C	family with sequence similarity 46, member C	chr1:118148602-118171011	2.18515	6.27755	1.52247	-3.81156	0.000138094	0.00433093	yes
CKS1B	CDC28 protein kinase regulatory subunit 1B	chr1:154947116-154951725	10.9013	31.3253	1.52283	-4.91016	9.10037e-07	6.56743e-05	yes
PANX2	pannexin 2	chr22:50609158-50618724	1.877	5.3993	1.52434	-4.39982	1.08343e-05	0.000529131	yes
SFXN3	sideroflexin 3	chr10:102790994-102800998	1.67966	4.84688	1.52889	-3.25757	0.00112371	0.0214865	yes
CBR3	carbonyl reductase 3	chr21:37504063-37528606	10.5498	30.5011	1.53165	-3.70985	0.00020738	0.00584803	yes
EGLN3	egl nine homolog 3 (C. elegans)	chr14:34393419-34420284	4.71748	13.6405	1.53181	-3.83267	0.000126758	0.00406427	yes
NEU1	sialidase 1 (lysosomal sialidase)	chr6_ssto_hap7:3159575-3163457	14.7109	42.6451	1.53549	-7.96071	1.77636e-15	9.53762e-13	yes
FADS2	fatty acid desaturase 2	chr11:61595711-61634825	5.35318	15.6293	1.54578	-4.02659	5.65912e-05	0.00207548	yes
FLJ39653		chr4:16228284-16259810	26.9616	78.7633	1.54662	-4.26234	2.02296e-05	0.000884502	yes
GEM	GTP binding protein overexpressed in skeletal muscle	chr8:95261483-95274547	0.637511	1.86664	1.54992	-3.56379	0.000365537	0.00918838	yes
MYL12A	myosin, light chain 12A, regulatory, non-sarcomeric	chr18:3247526-3256234	185.492	545.119	1.55521	-3.78441	0.000154075	0.00474346	yes
ATP1A1OS	ATP1A1 opposite strand	chr1:116915793-116961244	7.87806	23.2036	1.55844	-3.61793	0.000296968	0.00777037	yes
OSGIN1	oxidative stress induced growth inhibitor 1	chr16:83982670-83999937	14.1217	41.7669	1.56444	-4.26616	1.98866e-05	0.000873516	yes
ME1	malic enzyme 1, NADP(+)-dependent, cytosolic	chr6:83920108-84140938	16.1953	47.9012	1.56449	-4.33709	1.44385e-05	0.000663725	yes
RASD1	RAS, dexamethasone-induced 1	chr17:17397751-17399709	2.45817	7.27176	1.56472	-3.26151	0.00110821	0.0212926	yes
KAL1	Kallmann syndrome 1 sequence	chrX:8496913-8700227	0.726229	2.14904	1.5652	-3.27831	0.00104432	0.0205541	yes
LIMCH1	LIM and calponin homology domains 1	chr4:41362802-41702061	0.647111	1.92743	1.5746	-4.09604	4.20279e-05	0.00161183	yes
PHLDA1	pleckstrin homology-like domain, family A, member 1	chr12:76419225-76425556	5.25449	15.736	1.58244	-4.36397	1.27725e-05	0.000595298	yes
TP53INP2	tumor protein p53 inducible nuclear protein 2	chr20:33292146-33301237	1.02153	3.06752	1.58635	-3.26341	0.0011008	0.0211996	yes
GADD45A	growth arrest and DNA-damage-inducible, alpha	chr1:68150858-68154021	3.43518	10.3181	1.58672	-5.02536	5.02481e-07	4.08776e-05	yes
AGR2	anterior gradient 2 homolog (Xenopus laevis)	chr7:16832262-16844738	140.38	422.31	1.58897	-4.15469	3.25735e-05	0.00130129	yes
RPS21	ribosomal protein S21	chr20:60962119-60963576	39.4524	118.823	1.59062	-3.82789	0.000129248	0.00413072	yes
IDS	iduronate 2-sulfatase	chrX:148560293-148586884	6.99912	21.0998	1.59198	-8.29714	0	0	yes
HMGCS1	3-hydroxy-3-methylglutaryl-CoA synthase 1 (soluble)	chr5:43289491-43313595	32.7688	98.9262	1.59403	-5.69567	1.22887e-08	1.64951e-06	yes
DNAJC3	DnaJ (Hsp40) homolog, subfamily C, member 3	chr13:96329391-96447243	5.54753	16.787	1.59743	-4.40406	1.06241e-05	0.000528176	yes
FTH1	ferritin, heavy polypeptide 1	chr11:61717354-61735132	475.105	1438.16	1.59791	-3.14297	0.00167243	0.0287439	yes
MGST1	microsomal glutathione S-transferase 1	chr12:16500074-16517344	91.8699	279.349	1.6044	-5.09349	3.51536e-07	3.06407e-05	yes
COX7A2	cytochrome c oxidase subunit VIIa polypeptide 2 (liver)	chr6:75947389-75953644	26.1495	79.7129	1.60803	-4.47447	7.66015e-06	0.000408025	yes
ALDH1A3	aldehyde dehydrogenase 1 family, member A3	chr15:101420007-101456830	1.97422	6.03109	1.61114	-3.63984	0.000272803	0.00726741	yes
GPR126	G protein-coupled receptor 126	chr6:142623054-142767403	3.03686	9.30203	1.61496	-7.08532	1.38733e-12	4.23232e-10	yes
NGEF	neuronal guanine nucleotide exchange factor	chr2:233743394-233877951	0.725852	2.22606	1.61675	-2.90049	0.00372583	0.049763	yes
TIMP1	TIMP metallopeptidase inhibitor 1	chrX:47420514-47479256	33.3712	102.386	1.61734	-4.40776	1.04445e-05	0.000522901	yes
ENTPD6	ectonucleoside triphosphate diphosphohydrolase 6 (putative)	chr20:25176337-25207360	3.53553	10.8592	1.61892	-4.14995	3.32544e-05	0.00132455	yes
TGFBR2	transforming growth factor, beta receptor II (70/80kDa)	chr3:30647992-30735633	0.655373	2.01409	1.61974	-3.49318	0.000477298	0.0112597	yes
FDPS	farnesyl diphosphate synthase	chr1:155278537-155300909	71.1027	219.399	1.62558	-6.04393	1.50409e-09	2.52367e-07	yes
LRP10	low density lipoprotein receptor-related protein 10	chr14:23340958-23347291	14.088	43.514	1.62701	-4.51697	6.27311e-06	0.00034369	yes
CDKN2B	cyclin-dependent kinase inhibitor 2B (p15, inhibits CDK4)	chr9:21994788-22121093	0.908305	2.8141	1.63142	-3.2483	0.00116098	0.0219053	yes
TRIM16	tripartite motif containing 16	chr17:15531278-15586193	11.9392	37.0103	1.63222	-4.51176	6.42916e-06	0.000350807	yes
CTSL2	cathepsin L2	chr9:99791957-99801925	1.20449	3.73499	1.63269	-3.53784	0.000403421	0.00989967	yes
CDC42EP3	CDC42 effector protein (Rho GTPase binding) 3	chr2:37870741-37899326	0.586476	1.8233	1.63641	-3.0225	0.002507	0.0377327	yes
S100A16	S100 calcium binding protein A16	chr1:153579365-153585514	95.0366	296.187	1.63995	-4.40291	1.06807e-05	0.00052903	yes
KRT85	keratin 85	chr12:52753788-52761309	1.03136	3.2148	1.64018	-3.07214	0.0021253	0.0339213	yes
LXN	latexin	chr3:158362315-158410360	191.71	602.87	1.65292	-4.03622	5.43192e-05	0.00201974	yes
ELF5	E74-like factor 5 (ets domain transcription factor)	chr11:34500340-34535347	1.55311	4.97287	1.67892	-5.06205	4.1477e-07	3.47966e-05	yes
AMPH	amphiphysin	chr7:38423295-38671167	0.800577	2.56587	1.68034	-3.18184	0.00146344	0.0260378	yes
SLC22A18	solute carrier family 22, member 18	chr11:2909325-2946476	1.12121	3.59496	1.68092	-2.90457	0.00367759	0.0492167	yes
LARP6	La ribonucleoprotein domain family, member 6	chr15:71123887-71146498	0.758876	2.4339	1.68134	-2.92056	0.00349403	0.0474881	yes
TMEM63C	transmembrane protein 63C	chr14:77648100-77725838	0.642684	2.06146	1.68148	-3.36022	0.000778795	0.0162972	yes
IDI1	isopentenyl-diphosphate delta isomerase 1	chr10:1064845-1095061	28.9685	93.4618	1.68989	-4.64699	3.36808e-06	0.000201829	yes
SFMBT2	Scm-like with four mbt domains 2	chr10:7200584-7453448	0.247918	0.799994	1.69013	-3.04153	0.00235376	0.0362322	yes
PDE4D	phosphodiesterase 4D, cAMP-specific	chr5:58264864-59843484	0.116064	0.377305	1.70081	-2.94209	0.00326006	0.0453939	yes
AFF3	AF4/FMR2 family, member 3	chr2:100163714-100759037	0.25658	0.8433	1.71664	-3.1353	0.00171676	0.0292062	yes
MAOB	monoamine oxidase B	chrX:43625855-43741721	0.741076	2.44068	1.71959	-3.06636	0.0021668	0.0342579	yes
ST3GAL1	ST3 beta-galactoside alpha-2,3-sialyltransferase 1	chr8:134467089-134584183	11.9746	39.4489	1.72001	-4.73695	2.1696e-06	0.000136086	yes
PYGB	phosphorylase, glycogen; brain	chr20:25228704-25371618	8.66679	28.7204	1.7285	-4.77587	1.7893e-06	0.00011716	yes
PAPSS2	3'-phosphoadenosine 5'-phosphosulfate synthase 2	chr10:89419474-89507462	3.43453	11.3855	1.72901	-4.37017	1.24147e-05	0.000584712	yes
POTEKP	POTE ankyrin domain family, member K, pseudogene	chr2:132349266-132384999	3.56787	11.8287	1.72916	-4.20798	2.57667e-05	0.00107996	yes
LMO7	LIM domain 7	chr13:76194568-76434006	1.56594	5.19385	1.72978	-6.94743	3.72014e-12	9.90404e-10	yes
C9orf152	chromosome 9 open reading frame 152	chr9:112961844-112970413	3.33742	11.076	1.73063	-4.08935	4.32582e-05	0.00164959	yes
C1orf106	chromosome 1 open reading frame 106	chr1:200860625-200884864	0.382449	1.27014	1.73165	-3.35148	0.000803809	0.016728	yes
CLCF1	cardiotrophin-like cytokine factor 1	chr11:67085308-67159158	1.34962	4.48808	1.73355	-3.54737	0.000389103	0.00961865	yes
GBP2	guanylate binding protein 2, interferon-inducible	chr1:89573308-89591799	0.576254	1.92962	1.74354	-2.97031	0.002975	0.0425729	yes
B4GALNT1	beta-1,4-N-acetyl-galactosaminyl transferase 1	chr12:58013691-58026985	1.67105	5.60242	1.74529	-3.71492	0.000203264	0.00580374	yes
B3GNT3	UDP-GlcNAc:betaGal beta-1,3-N-acetylglucosaminyltransferase 3	chr19:17905917-17924385	1.56564	5.25751	1.74763	-3.61451	0.000300911	0.00784296	yes
C14orf147		chr14:34902142-34931468	30.0576	100.951	1.74785	-4.73768	2.16176e-06	0.000136086	yes
KYNU	kynureninase	chr2:143635193-143799885	10.627	35.7624	1.7507	-4.65816	3.19051e-06	0.000192046	yes
LOC648740		chr1:104068576-104122149	1.24616	4.19886	1.75251	-3.26425	0.00109756	0.0211674	yes
MAFF	v-maf musculoaponeurotic fibrosarcoma oncogene homolog F (avian)	chr22:38597937-38612517	0.705946	2.38054	1.75366	-3.04875	0.00229794	0.0357006	yes
SDCBP	syndecan binding protein (syntenin)	chr8:59465726-59495419	13.2057	44.5848	1.75539	-4.79531	1.62423e-06	0.000108468	yes
SC4MOL		chr4:166248816-166264225	24.7305	83.8143	1.7609	-7.05863	1.68154e-12	4.90682e-10	yes
P2RY6	pyrimidinergic receptor P2Y, G-protein coupled, 6	chr11:72975568-73009664	0.600526	2.03666	1.76191	-4.40098	1.07765e-05	0.000529131	yes
SLC7A8	solute carrier family 7 (amino acid transporter light chain, L system), member 8	chr14:23594502-23652849	1.0515	3.56816	1.76274	-3.48052	0.000500434	0.011662	yes
EIF3CL	eukaryotic translation initiation factor 3, subunit C-like	chr16:28699877-28747053	15.8812	53.9463	1.7642	-6.26727	3.67444e-10	7.046e-08	yes
LOXL2	lysyl oxidase-like 2	chr8:23154408-23261722	1.88158	6.43631	1.77429	-4.05954	4.9169e-05	0.00184873	yes
SIPA1L2	signal-induced proliferation-associated 1 like 2	chr1:232533710-232651243	1.02446	3.53567	1.78712	-4.04814	5.16257e-05	0.00192492	yes
PHLDA2	pleckstrin homology-like domain, family A, member 2	chr11:2949501-2950650	34.3844	120.743	1.81211	-4.9372	7.92522e-07	5.84507e-05	yes
AMIGO2	adhesion molecule with Ig-like domain 2	chr12:47469488-47473734	2.28846	8.04083	1.81297	-4.22617	2.377e-05	0.00101613	yes
SLCO4C1	solute carrier organic anion transporter family, member 4C1	chr5:101569690-101632253	0.367744	1.2971	1.81851	-3.28973	0.00100283	0.0198168	yes
BCAR3	breast cancer anti-estrogen resistance 3	chr1:94027347-94147385	2.09316	7.38388	1.81869	-4.10209	4.0944e-05	0.00157929	yes
CD68	CD68 molecule	chr17:7482803-7485429	0.857259	3.03082	1.82191	-3.11912	0.00181393	0.0304735	yes
SPRY4	sprouty homolog 4 (Drosophila)	chr5:141689990-141704620	1.31082	4.64354	1.82476	-4.11033	3.95093e-05	0.0015372	yes
PDLIM2	PDZ and LIM domain 2 (mystique)	chr8:22436252-22455538	0.513782	1.8306	1.83309	-2.92074	0.00349206	0.0474881	yes
CSGALNACT1	chondroitin sulfate N-acetylgalactosaminyltransferase 1	chr8:19261670-19540261	0.784467	2.79985	1.83556	-3.69819	0.000217145	0.00605975	yes
GDPD5	glycerophosphodiester phosphodiesterase domain containing 5	chr11:75145683-75236599	0.370134	1.32615	1.84112	-3.01952	0.00253174	0.038029	yes
RUNX1T1	runt-related transcription factor 1; translocated to, 1 (cyclin D-related)	chr8:92967193-93115454	0.121086	0.434944	1.8448	-3.23161	0.00123094	0.0229804	yes
TMEM158	transmembrane protein 158 (gene/pseudogene)	chr3:45265954-45267814	0.549134	1.99989	1.86469	-2.95886	0.0030878	0.0437827	yes
PLEK2	pleckstrin 2	chr14:67853698-67878828	2.3451	8.61171	1.87665	-3.71779	0.000200971	0.00577651	yes
MYEOV	myeloma overexpressed (in a subset of t(11;14) positive multiple myelomas)	chr11:69061620-69064754	0.415265	1.52833	1.87985	-2.95315	0.00314548	0.0442576	yes
SPHK1	sphingosine kinase 1	chr17:74380688-74383941	2.64241	9.72699	1.88014	-4.28453	1.83129e-05	0.000811267	yes
MAP1B	microtubule-associated protein 1B	chr5:71403116-71505397	2.16405	7.99445	1.88527	-5.13156	2.87352e-07	2.57142e-05	yes
STAMBPL1	STAM binding protein-like 1	chr10:90640024-90683244	0.89328	3.31041	1.88982	-3.34036	0.000836694	0.0172784	yes
RPS27	ribosomal protein S27	chr1:153963237-153964631	20.176	74.8388	1.89115	-3.92854	8.54625e-05	0.002949	yes
VIPR1	vasoactive intestinal peptide receptor 1	chr3:42544102-42579065	1.23794	4.59705	1.89277	-3.79626	0.000146897	0.0045538	yes
ISG20	interferon stimulated exonuclease gene 20kDa	chr15:89182037-89198879	2.80275	10.46	1.89997	-3.55776	0.000374032	0.00933203	yes
C11orf75	chromosome 11 open reading frame 75	chr11:93211637-93276546	1.20807	4.51932	1.90341	-3.05796	0.00222848	0.0349042	yes
KRT86	keratin 86	chr12:52695647-52702947	8.3712	31.3226	1.9037	-4.97392	6.56122e-07	5.12042e-05	yes
ADORA2B	adenosine A2b receptor	chr17:15848229-15879210	0.568212	2.1338	1.90892	-3.06382	0.00218528	0.0345094	yes
RAI2	retinoic acid induced 2	chrX:17818167-17879457	0.236824	0.89301	1.91486	-2.93416	0.00334449	0.045997	yes
C19orf24	chromosome 19 open reading frame 24	chr19:1275518-1279243	2.78005	10.6024	1.93121	-3.56166	0.000368516	0.00921153	yes
ETV5	ets variant 5	chr3:185764104-185826901	1.94176	7.42973	1.93595	-4.53188	5.84601e-06	0.00032201	yes
PTAFR	platelet-activating factor receptor	chr1:28473675-28520447	0.344952	1.3203	1.9364	-3.70343	0.000212701	0.00597299	yes
EFEMP1	EGF containing fibulin-like extracellular matrix protein 1	chr2:56093095-56151298	1.25785	4.82889	1.94073	-3.97758	6.96201e-05	0.00248384	yes
DUSP4	dual specificity phosphatase 4	chr8:29190577-29208267	10.5581	40.7589	1.94877	-5.34905	8.84156e-08	9.14695e-06	yes
DUSP5	dual specificity phosphatase 5	chr10:112257623-112271302	2.03477	7.87268	1.95199	-4.20903	2.56475e-05	0.00107996	yes
ZNF365	zinc finger protein 365	chr10:64133914-64431771	0.525146	2.0415	1.95884	-4.10679	4.01191e-05	0.00155641	yes
FLJ42709		chr5:92745063-92917003	0.262205	1.02546	1.9675	-2.94003	0.00328185	0.0455085	yes
LY6G5B	lymphocyte antigen 6 complex, locus G5B	chr6_ssto_hap7:2969531-2971032	0.510049	2.00232	1.97297	-3.58969	0.000331077	0.00846486	yes
ITGB4	integrin, beta 4	chr17:73717514-73753899	9.60823	37.7451	1.97395	-5.38566	7.21792e-08	7.93545e-06	yes
MTRNR2L2	MT-RNR2-like 2	chr5:79922043-80172634	31.8833	125.292	1.97442	-5.38287	7.33067e-08	7.93545e-06	yes
RUNX2	runt-related transcription factor 2	chr6:44796468-45518819	0.44785	1.76102	1.97532	-5.61636	1.95022e-08	2.44652e-06	yes
SLC44A3	solute carrier family 44, member 3	chr1:95285899-95360802	0.255639	1.00619	1.97673	-3.04498	0.00232699	0.0360267	yes
RIN1	Ras and Rab interactor 1	chr11:66099540-66104000	0.320497	1.27297	1.98981	-3.0921	0.00198744	0.0322972	yes
MVD	mevalonate (diphospho) decarboxylase	chr16:88718346-88729495	12.1382	48.3345	1.9935	-5.31736	1.05283e-07	1.04683e-05	yes
CLCN4	chloride channel 4	chrX:10124983-10205699	0.0896834	0.363204	2.01787	-2.95693	0.00310723	0.0439961	yes
FLJ20021		chr4:102268932-102270040	4.38186	17.7825	2.02084	-3.95784	7.5631e-05	0.00265758	yes
HNRNPA1P10	heterogeneous nuclear ribonucleoprotein A1 pseudogene 10	chr12:54674486-54679030	4.28673	17.4635	2.02639	-4.22504	2.38898e-05	0.00101801	yes
S100A10	S100 calcium binding protein A10	chr1:151955384-151966714	188.006	771.744	2.03734	-4.86324	1.15482e-06	8.07352e-05	yes
TPI1P2	triosephosphate isomerase 1 pseudogene 2	chr7:128695275-128697293	0.695304	2.86875	2.04471	-3.48114	0.000499287	0.0116616	yes
CCNA1	cyclin A1	chr13:37005965-37017019	0.368852	1.52919	2.05165	-3.36941	0.0007533	0.0160246	yes
TFPI	tissue factor pathway inhibitor (lipoprotein-associated coagulation inhibitor)	chr2:188328956-188419219	0.586579	2.4403	2.05666	-3.79697	0.000146477	0.0045538	yes
DAPP1	dual adaptor of phosphotyrosine and 3-phosphoinositides	chr4:100737979-100791346	0.222831	0.929211	2.06006	-3.05742	0.00223248	0.0349261	yes
ITGA5	integrin, alpha 5 (fibronectin receptor, alpha polypeptide)	chr12:54789043-54813050	2.28632	9.54112	2.06113	-5.00114	5.69919e-07	4.55359e-05	yes
TRIB2	tribbles homolog 2 (Drosophila)	chr2:12856996-12882858	0.382074	1.60881	2.07408	-5.05706	4.25765e-07	3.54971e-05	yes
FRMD4B	FERM domain containing 4B	chr3:69219144-69435430	0.409344	1.72367	2.0741	-3.86838	0.000109559	0.00359563	yes
RNF39	ring finger protein 39	chr6_ssto_hap7:1365370-1374068	0.477879	2.01379	2.07519	-5.82478	5.71871e-09	8.43542e-07	yes
FFAR2	free fatty acid receptor 2	chr19:35940615-35942669	0.479935	2.02693	2.07839	-3.31795	0.00090682	0.0181405	yes
TXNRD1	thioredoxin reductase 1	chr12:104609557-104744062	35.2163	148.762	2.0787	-11.0432	0	0	yes
RASGEF1A	RasGEF domain family, member 1A	chr10:43689982-43762367	0.34782	1.47065	2.08004	-3.42304	0.000619255	0.0137166	yes
GDF15	growth differentiation factor 15	chr19:18496966-18499986	7.74974	32.9599	2.08849	-4.94096	7.77376e-07	5.79706e-05	yes
KCNMA1	potassium large conductance calcium-activated channel, subfamily M, alpha member 1	chr10:78629357-79397577	0.127853	0.545158	2.09218	-3.22309	0.00126816	0.0234148	yes
LRRC4	leucine rich repeat containing 4	chr7:127292200-127732659	0.336113	1.437	2.09604	-3.52472	0.000423928	0.0102623	yes
PLEKHA4	pleckstrin homology domain containing, family A (phosphoinositide binding specific) member 4	chr19:49340352-49371884	0.255351	1.09224	2.09674	-3.76479	0.000166687	0.00502542	yes
RIMKLA	ribosomal modification protein rimK-like family member A	chr1:42846466-42889900	0.0457259	0.196156	2.10092	-2.95506	0.00312609	0.0441235	yes
POTEM	POTE ankyrin domain family, member M	chr14:19983952-20020272	0.299768	1.28628	2.10129	-3.87498	0.000106635	0.00351838	yes
FTL	ferritin, light polypeptide	chr19:49468564-49470136	52.452	225.376	2.10326	-5.74067	9.43017e-09	1.31855e-06	yes
GCLM	glutamate-cysteine ligase, modifier subunit	chr1:94352588-94375012	2.69704	11.5994	2.1046	-4.96371	6.91607e-07	5.27468e-05	yes
TPI1P3	triosephosphate isomerase 1 pseudogene 3	chr6:116262691-116381921	1.41221	6.12374	2.11646	-3.71391	0.00020408	0.00580374	yes
CYP1B1	cytochrome P450, family 1, subfamily B, polypeptide 1	chr2:38294744-38303323	27.5338	119.461	2.11726	-5.1964	2.0319e-07	1.88242e-05	yes
FDPSL2A		chr7:76090970-76135312	0.108928	0.47264	2.11736	-3.04615	0.00231789	0.0359273	yes
LOC100130331		chr1:238025473-238091619	5.99789	26.1993	2.127	-5.61118	2.00948e-08	2.49752e-06	yes
TRIB3	tribbles homolog 3 (Drosophila)	chr20:361306-378203	2.44591	10.7127	2.13088	-4.74469	2.0883e-06	0.000132223	yes
METTL7B	methyltransferase like 7B	chr12:56075328-56106089	2.22501	9.77316	2.13501	-4.25868	2.0564e-05	0.000896201	yes
RPS10-NUDT3		chr6:34254971-34393902	1.75919	7.74887	2.13907	-4.3829	1.17111e-05	0.000561424	yes
RELB	v-rel reticuloendotheliosis viral oncogene homolog B	chr19:45504705-45541456	0.314849	1.38912	2.14143	-3.22752	0.00124869	0.0231242	yes
SDR16C5	short chain dehydrogenase/reductase family 16C, member 5	chr8:57212568-57233241	1.43211	6.40713	2.16153	-4.56493	4.99658e-06	0.000282992	yes
EMR2	egf-like module containing, mucin-like, hormone receptor-like 2	chr19:14843203-14889353	0.297961	1.33322	2.16172	-4.57007	4.87559e-06	0.00027731	yes
KRT81	keratin 81	chr12:52679695-52685299	70.0938	315.606	2.17077	-5.38423	7.27558e-08	7.93545e-06	yes
SERPINE2	serpin peptidase inhibitor, clade E (nexin, plasminogen activator inhibitor type 1), member 2	chr2:224839763-224904036	0.446579	2.01119	2.17106	-4.3906	1.13038e-05	0.000545797	yes
FLRT3	fibronectin leucine rich transmembrane protein 3	chr20:13976144-16033841	0.470204	2.11954	2.17239	-5.97453	2.30756e-09	3.68743e-07	yes
MAOA	monoamine oxidase A	chrX:43515407-43606068	2.38624	10.8758	2.18831	-5.31401	1.0724e-07	1.05844e-05	yes
GP2	glycoprotein 2 (zymogen granule membrane)	chr16:20321809-20338835	0.170421	0.777013	2.18883	-3.56505	0.000363786	0.00916561	yes
CMTM3	CKLF-like MARVEL transmembrane domain containing 3	chr16:66637933-66647795	0.159296	0.726362	2.18898	-3.26808	0.00108281	0.021034	yes
PRUNE2	prune homolog 2 (Drosophila)	chr9:79226290-79521003	0.0401732	0.184554	2.19974	-3.13868	0.00169709	0.0289822	yes
TUBA4A	tubulin, alpha 4a	chr2:220110190-220136910	3.65325	16.8639	2.20669	-4.79408	1.63424e-06	0.000108596	yes
SQRDL	sulfide quinone reductase-like (yeast)	chr15:45927254-45983479	7.75923	35.9425	2.21171	-5.55346	2.80065e-08	3.29765e-06	yes
PHOSPHO1	phosphatase, orphan 1	chr17:47300730-47308128	0.177289	0.825324	2.21886	-2.90954	0.00361957	0.0487806	yes
FAM100B	family with sequence similarity 100, member B	chr17:74261284-74267379	6.09172	28.3927	2.2206	-5.33127	9.75287e-08	9.84306e-06	yes
RNF224	ring finger protein 224	chr9:140122016-140124090	0.249388	1.16669	2.22596	-2.9206	0.00349357	0.0474881	yes
COL4A5	collagen, type IV, alpha 5	chrX:107683152-107940775	0.0643536	0.301666	2.22886	-3.18598	0.00144263	0.0257849	yes
ASPH	aspartate beta-hydroxylase	chr8:62200523-62627199	24.0911	113.103	2.23106	-12.6396	0	0	yes
TNFRSF21	tumor necrosis factor receptor superfamily, member 21	chr6:47199266-47277680	4.31925	20.457	2.24374	-5.80966	6.25994e-09	9.13338e-07	yes
HMGB3P1	high mobility group box 3 pseudogene 1	chr20:33421376-33422265	0.562977	2.67694	2.24944	-3.09894	0.00194215	0.0319213	yes
HHIPL2	HHIP-like 2	chr1:222695600-222721444	0.138042	0.658515	2.25411	-2.95875	0.00308889	0.0437827	yes
NTSR1	neurotensin receptor 1 (high affinity)	chr20:61340187-61394123	0.671817	3.20614	2.2547	-4.42825	9.50002e-06	0.000484862	yes
KRT83	keratin 83	chr12:52708083-52715182	1.13841	5.46029	2.26195	-4.20643	2.59435e-05	0.00108149	yes
CETN1	centrin, EF-hand protein, 1	chr18:580367-581524	0.385874	1.85217	2.26301	-3.06942	0.00214478	0.0341107	yes
XKRX	XK, Kell blood group complex subunit-related, X-linked	chrX:100168429-100183898	0.18615	0.904604	2.28082	-3.26662	0.00108841	0.0210819	yes
EGF	epidermal growth factor	chr4:110834038-110934118	0.0898361	0.43732	2.28332	-3.90388	9.46623e-05	0.00320872	yes
ENC1	ectodermal-neural cortex 1 (with BTB-like domain)	chr5:73923232-73937249	1.0538	5.26482	2.32078	-5.19625	2.03346e-07	1.88242e-05	yes
IL18	interleukin 18 (interferon-gamma-inducing factor)	chr11:112013974-112034840	1.21324	6.17709	2.34807	-4.00448	6.21551e-05	0.002261	yes
SAT1	spermidine/spermine N1-acetyltransferase 1	chrX:23801273-23804327	32.6082	167.32	2.3593	-7.65458	1.93179e-14	9.26085e-12	yes
S1PR3	sphingosine-1-phosphate receptor 3	chr9:91605776-91619925	4.73079	24.3	2.3608	-6.25102	4.07785e-10	7.70943e-08	yes
RPLP1	ribosomal protein, large, P1	chr15:69745157-69747884	87.0953	448.967	2.36594	-8.11793	4.44089e-16	2.59174e-13	yes
CAV1	caveolin 1, caveolae protein, 22kDa	chr7:116164837-116201239	0.334079	1.74512	2.38507	-4.9419	7.73664e-07	5.79706e-05	yes
PTGER2	prostaglandin E receptor 2 (subtype EP2), 53kDa	chr14:52781014-52795322	0.164799	0.861242	2.38571	-3.24864	0.00115956	0.0219053	yes
PEG10	paternally expressed 10	chr7:94285635-94299006	40.6781	213.821	2.39408	-4.92922	8.25566e-07	6.0555e-05	yes
SLC45A3	solute carrier family 45, member 3	chr1:205626979-205649630	0.917014	4.82762	2.3963	-4.81816	1.44886e-06	9.82224e-05	yes
CLMP	CXADR-like membrane protein	chr11:122943031-123066007	0.115731	0.610345	2.39885	-3.0712	0.00213201	0.0339882	yes
HIST1H1E	histone cluster 1, H1e	chr6:26156557-26157343	0.425266	2.26383	2.41233	-3.05399	0.00225821	0.0352464	yes
ACSS2	acyl-CoA synthetase short-chain family member 2	chr20:33462764-33515769	3.1423	16.8764	2.42512	-6.66095	2.72058e-11	6.29626e-09	yes
PLAT	plasminogen activator, tissue	chr8:42032234-42065194	0.0595193	0.320116	2.42717	-2.97205	0.00295821	0.0424685	yes
MMP25	matrix metallopeptidase 25	chr16:3096680-3110724	0.105236	0.569016	2.43484	-3.26905	0.00107909	0.0209922	yes
POTEF	POTE ankyrin domain family, member F	chr2:130831106-130886795	0.670921	3.6305	2.43595	-4.86215	1.16115e-06	8.07571e-05	yes
GPR3	G protein-coupled receptor 3	chr1:27719150-27722317	0.379828	2.07029	2.44641	-3.81983	0.000133543	0.00421776	yes
SCIN	scinderin	chr7:12610201-12693228	0.0886677	0.484824	2.45098	-2.93803	0.0033031	0.045756	yes
ZNF804A	zinc finger protein 804A	chr2:185463091-185804214	0.0579063	0.323644	2.48262	-3.14514	0.00166009	0.0285684	yes
DNER	delta/notch-like EGF repeat containing	chr2:230222343-230579286	0.15275	0.855848	2.48618	-3.55311	0.000380709	0.00942851	yes
TNIK	TRAF2 and NCK interacting kinase	chr3:170780290-171178197	0.578984	3.299	2.51043	-5.49737	3.85506e-08	4.4609e-06	yes
ANGPTL4	angiopoietin-like 4	chr19:8429009-8439257	0.682941	3.89278	2.51097	-6.22853	4.70829e-10	8.54045e-08	yes
PNPLA3	patatin-like phospholipase domain containing 3	chr22:44319617-44343448	0.107981	0.626878	2.53741	-3.26513	0.00109415	0.0211626	yes
DUSP6	dual specificity phosphatase 6	chr12:89741835-89746296	0.71952	4.18408	2.5398	-5.74726	9.06993e-09	1.28153e-06	yes
CAPN2	calpain 2, (m/II) large subunit	chr1:223889293-223963720	5.40797	31.4772	2.54115	-8.72639	0	0	yes
DUSP13	dual specificity phosphatase 13	chr10:76854188-76868970	0.221681	1.29607	2.54758	-3.62248	0.000291788	0.00764974	yes
FAM47E-STBD1		chr4:77135191-77232283	0.230522	1.38921	2.59129	-3.62559	0.000288303	0.00758803	yes
C9orf169	chromosome 9 open reading frame 169	chr9:140119642-140120763	1.12422	6.83872	2.6048	-3.98723	6.68503e-05	0.00240572	yes
KMO	kynurenine 3-monooxygenase (kynurenine 3-hydroxylase)	chr1:241695678-241803701	0.0659969	0.40449	2.61563	-3.24987	0.00115457	0.0218586	yes
C9orf47	chromosome 9 open reading frame 47	chr9:91605776-91619925	0.0305507	0.18745	2.61723	-2.91105	0.00360214	0.0485945	yes
MTRNR2L1	MT-RNR2-like 1	chr17:22022435-22023991	3.45125	21.3225	2.62718	-5.75901	8.46084e-09	1.21591e-06	yes
PARM1	prostate androgen-regulated mucin-like protein 1	chr4:75858283-75975325	0.773812	4.84798	2.64733	-5.58728	2.30659e-08	2.84049e-06	yes
PAOX	polyamine oxidase (exo-N4-amino)	chr10:135192739-135205198	0.203285	1.28179	2.65659	-3.76611	0.000165814	0.00502542	yes
MAP2	microtubule-associated protein 2	chr2:210288769-210598834	0.0689878	0.44388	2.68576	-4.11541	3.86496e-05	0.00150812	yes
ACOT11	acyl-CoA thioesterase 11	chr1:55013805-55100417	0.126839	0.821874	2.69592	-3.67874	0.000234389	0.00640774	yes
SPNS2	spinster homolog 2 (Drosophila)	chr17:4402127-4458681	0.766442	4.98691	2.7019	-5.46009	4.759e-08	5.41356e-06	yes
PCDH9	protocadherin 9	chr13:66876964-67804468	0.802399	5.22352	2.70263	-5.92947	3.03922e-09	4.68913e-07	yes
CCDC160	coiled-coil domain containing 160	chrX:133371075-133379808	0.273577	1.78243	2.70382	-3.55513	0.000377796	0.00939103	yes
AIM1	absent in melanoma 1	chr6:106959728-107018334	4.20987	27.6316	2.71447	-7.242	4.42091e-13	1.48355e-10	yes
MLK7-AS1	MLK7 antisense RNA 1 (non-protein coding)	chr2:173940563-174146764	0.10268	0.682167	2.73197	-3.39336	0.000690409	0.01502	yes
PLXNA2	plexin A2	chr1:208195586-208417665	0.0336651	0.225326	2.74269	-3.78372	0.000154502	0.00474573	yes
SOX21	SRY (sex determining region Y)-box 21	chr13:95361877-95364389	0.579072	3.89819	2.75099	-4.89113	1.00259e-06	7.15841e-05	yes
CD109	CD109 molecule	chr6:74405506-74538041	0.462591	3.14948	2.7673	-7.50056	6.35048e-14	2.4355e-11	yes
QPCT	glutaminyl-peptide cyclotransferase	chr2:37571751-37600465	0.463575	3.16297	2.7704	-4.36884	1.24907e-05	0.000586232	yes
ERRFI1	ERBB receptor feedback inhibitor 1	chr1:8071777-8086393	6.45563	44.0576	2.77076	-7.27484	3.46834e-13	1.19373e-10	yes
SLC15A3	solute carrier family 15, member 3	chr11:60691911-60719257	0.0671471	0.461375	2.78054	-3.15803	0.00158839	0.0277144	yes
CLDN1	claudin 1	chr3:190023488-190040235	0.166519	1.14858	2.7861	-4.16433	3.1227e-05	0.00126253	yes
DYNC1I1	dynein, cytoplasmic 1, intermediate chain 1	chr7:95401816-95727736	0.0411186	0.283809	2.78706	-2.93625	0.00332211	0.0458772	yes
TBC1D8B	TBC1 domain family, member 8B (with GRAM domain)	chrX:106045917-106119377	0.096691	0.669313	2.79123	-3.87652	0.00010596	0.00351186	yes
SPRR1B	small proline-rich protein 1B	chr1:153003677-153005376	1.00336	7.01241	2.80507	-4.03094	5.55548e-05	0.00204305	yes
AGPAT9	1-acylglycerol-3-phosphate O-acyltransferase 9	chr4:84457651-84527026	1.43196	10.0158	2.80621	-5.84612	5.0317e-09	7.5045e-07	yes
MST1R	macrophage stimulating 1 receptor (c-met-related tyrosine kinase)	chr3:49924434-49941306	0.113256	0.793171	2.80805	-4.15473	3.25669e-05	0.00130129	yes
RPPH1	ribonuclease P RNA component H1	chr14:20811228-20811570	1.60662	11.4877	2.83799	-3.71277	0.000205005	0.00581075	yes
HIST1H1D	histone cluster 1, H1d	chr6:26234438-26235216	0.548378	3.94502	2.84679	-3.82613	0.000130174	0.00415042	yes
MALL	mal, T-cell differentiation protein-like	chr2:110841445-110874143	1.13409	8.21903	2.85743	-5.92608	3.10257e-09	4.73248e-07	yes
UPP1	uridine phosphorylase 1	chr7:48128353-48148330	0.51539	3.74759	2.86223	-4.66597	3.07163e-06	0.000186563	yes
GRHL3	grainyhead-like 3 (Drosophila)	chr1:24645810-24741587	0.51521	3.85992	2.90534	-6.94581	3.76299e-12	9.90404e-10	yes
ABLIM3	actin binding LIM protein family, member 3	chr5:148521052-148639999	0.198764	1.49219	2.9083	-4.7477	2.05741e-06	0.000130946	yes
FOSL1	FOS-like antigen 1	chr11:65659690-65667997	4.21441	32.04	2.92647	-6.7332	1.65976e-11	3.90859e-09	yes
TMEM105	transmembrane protein 105	chr17:79285070-79304474	0.0377391	0.287282	2.92833	-3.09878	0.00194321	0.0319213	yes
LAMC2	laminin, gamma 2	chr1:183155172-183214262	1.2046	9.19813	2.93278	-7.89727	2.88658e-15	1.49025e-12	yes
BTC	betacellulin	chr4:75671446-75719882	0.32857	2.55342	2.95816	-4.11919	3.80215e-05	0.00148794	yes
GTF2IP1	general transcription factor IIi, pseudogene 1	chr7:74601102-74653459	0.14501	1.12791	2.95943	-3.8987	9.67113e-05	0.00325508	yes
PLK2	polo-like kinase 2	chr5:57749808-57755913	5.61992	43.9383	2.96686	-7.60419	2.86438e-14	1.28162e-11	yes
ABCG2	ATP-binding cassette, sub-family G (WHITE), member 2	chr4:89011414-89080011	0.47278	3.69742	2.96728	-5.7029	1.17785e-08	1.597e-06	yes
TNFRSF19	tumor necrosis factor receptor superfamily, member 19	chr13:24144507-24250244	0.0425759	0.338233	2.98991	-3.43402	0.00059471	0.0132825	yes
SHC4	SHC (Src homology 2 domain containing) family, member 4	chr15:49115932-49255641	0.281271	2.25485	3.003	-5.30354	1.13577e-07	1.1128e-05	yes
SERPINB5	serpin peptidase inhibitor, clade B (ovalbumin), member 5	chr18:61144142-61172318	0.404566	3.25803	3.00955	-5.11392	3.15544e-07	2.76833e-05	yes
HIST1H3B	histone cluster 1, H3b	chr6:26031815-26032288	0.235031	1.89563	3.01175	-3.08388	0.00204323	0.0330039	yes
LIF	leukemia inhibitory factor (cholinergic differentiation factor)	chr22:30636440-30642796	0.145833	1.19936	3.03987	-4.59376	4.35336e-06	0.000252966	yes
THBD	thrombomodulin	chr20:23026268-23030301	1.21935	10.2601	3.07286	-6.76156	1.36517e-11	3.29814e-09	yes
FMOD	fibromodulin	chr1:203309750-203320289	0.025319	0.213935	3.07888	-3.14965	0.00163464	0.028326	yes
AKR1C3	aldo-keto reductase family 1, member C3 (3-alpha hydroxysteroid dehydrogenase, type II)	chr10:5136566-5149878	4.14244	36.1664	3.12609	-6.81372	9.51061e-12	2.4087e-09	yes
SPRR1A	small proline-rich protein 1A	chr1:152956562-152958290	0.226597	2.00964	3.14873	-3.09501	0.00196809	0.0320993	yes
FAM83A	family with sequence similarity 83, member A	chr8:124194750-124222318	0.200216	1.78354	3.15512	-5.06741	4.03262e-07	3.42594e-05	yes
NCF4	neutrophil cytosolic factor 4, 40kDa	chr22:37257028-37274059	0.123011	1.12296	3.19045	-4.54742	5.43077e-06	0.000302478	yes
S100A4	S100 calcium binding protein A4	chr1:153516093-153518282	0.275741	2.5926	3.23301	-3.22745	0.00124898	0.0231242	yes
OXTR	oxytocin receptor	chr3:8792093-8811300	0.260922	2.48404	3.251	-5.67075	1.42176e-08	1.87101e-06	yes
ANXA8L1	annexin A8-like 1	chr10:48255223-48271368	0.0662281	0.640793	3.27434	-3.48411	0.00049377	0.011567	yes
DLX5	distal-less homeobox 5	chr7:96649700-96654143	0.0946681	0.922294	3.28428	-3.51355	0.000442165	0.0106556	yes
CAPN8	calpain 8	chr1:223714970-223853436	0.0977181	0.959202	3.29514	-3.94535	7.96832e-05	0.00277815	yes
TIMP4	TIMP metallopeptidase inhibitor 4	chr3:12045860-12233532	0.0486324	0.486555	3.32261	-3.42645	0.000611534	0.013568	yes
THEG	Theg homolog (mouse)	chr19:362055-376009	0.0820717	0.826669	3.33235	-3.329	0.000871583	0.0176459	yes
TACR2	tachykinin receptor 2	chr10:71163956-71176674	0.02114	0.21532	3.34843	-2.90861	0.00363039	0.0488562	yes
AQP3	aquaporin 3 (Gill blood group)	chr9:33441158-33447590	4.46355	45.5161	3.35012	-7.88768	3.10862e-15	1.54545e-12	yes
MYO7A	myosin VIIA	chr11:76839308-76926286	0.0269136	0.275442	3.35534	-4.00096	6.30848e-05	0.00228861	yes
INHBA	inhibin, beta A	chr7:41728599-41818976	0.0592482	0.606755	3.35627	-3.59605	0.000323086	0.00829213	yes
ANXA1	annexin A1	chr9:75766779-75785307	1.20723	12.5049	3.37272	-6.24585	4.21501e-10	7.85807e-08	yes
C2CD4A	C2 calcium-dependent domain containing 4A	chr15:62359174-62363116	0.551748	5.99914	3.44267	-6.58599	4.51852e-11	1.028e-08	yes
BMP5	bone morphogenetic protein 5	chr6:55620236-55740375	0.0474222	0.523895	3.46565	-3.47252	0.000515597	0.0118915	yes
F2RL1	coagulation factor II (thrombin) receptor-like 1	chr5:76114831-76131140	1.49848	16.6354	3.47268	-7.50382	6.19504e-14	2.4355e-11	yes
KRT32	keratin 32	chr17:39615763-39623638	0.0387539	0.434409	3.48664	-3.61456	0.000300859	0.00784296	yes
AKR1C4	aldo-keto reductase family 1, member C4 (chlordecone reductase; 3-alpha hydroxysteroid dehydrogenase, type I; dihydrodiol dehydrogenase 4)	chr10:5238796-5260910	0.507916	5.83701	3.52257	-5.37601	7.61525e-08	8.11266e-06	yes
NCRNA00246B		chrX:72161566-72163589	0.0385237	0.449861	3.54566	-3.68282	0.000230673	0.00634491	yes
ETV4	ets variant 4	chr17:41605209-41623762	0.294779	3.51146	3.57436	-5.73358	9.83305e-09	1.34683e-06	yes
FOXQ1	forkhead box Q1	chr6:1312673-1314993	0.0664003	0.792478	3.57711	-4.10051	4.12246e-05	0.00158555	yes
ANKRD35	ankyrin repeat domain 35	chr1:145549207-145568526	0.17804	2.13888	3.58658	-5.58189	2.37923e-08	2.8919e-06	yes
UGT1A6	UDP glucuronosyltransferase 1 family, polypeptide A6	chr2:234526289-234681951	0.202594	2.45807	3.60086	-4.91789	8.74832e-07	6.3475e-05	yes
LOC646329		chr7:130565749-130598069	0.0230784	0.291484	3.6588	-3.20595	0.00134618	0.0245513	yes
NHSL2	NHS-like 2	chrX:71130936-71363424	0.027065	0.343682	3.66658	-3.69161	0.000222837	0.00619284	yes
CHRM1	cholinergic receptor, muscarinic 1	chr11:62676149-62689012	0.0806502	1.0342	3.6807	-4.58987	4.43515e-06	0.000256608	yes
TMEM45B	transmembrane protein 45B	chr11:129685739-129729898	0.419276	5.69528	3.76379	-6.3947	1.60865e-10	3.32199e-08	yes
FBLN5	fibulin 5	chr14:92335753-92414046	0.0288508	0.392232	3.76502	-3.93539	8.3061e-05	0.00287352	yes
KRT20	keratin 20	chr17:39032139-39041495	0.115867	1.58013	3.76951	-4.57776	4.69985e-06	0.000269598	yes
AKR1C2	aldo-keto reductase family 1, member C2 (dihydrodiol dehydrogenase 2; bile acid binding protein; 3-alpha hydroxysteroid dehydrogenase, type III)	chr10:5031963-5060207	4.88501	67.4562	3.78752	-8.7351	0	0	yes
RN5-8S1	RNA, 5.8S ribosomal 1	chrUn_gl000220:155995-156152	4.02751	55.8108	3.79258	-4.97393	6.56092e-07	5.12042e-05	yes
GPD1	glycerol-3-phosphate dehydrogenase 1 (soluble)	chr12:50497799-50505095	0.0175325	0.252984	3.85094	-3.38952	0.000700152	0.0151095	yes
HMOX1	heme oxygenase (decycling) 1	chr22:35777058-35790207	1.36942	20.0971	3.87535	-7.56949	3.75255e-14	1.62486e-11	yes
HIST1H2AH	histone cluster 1, H2ah	chr6:27114906-27115346	0.17533	2.61548	3.89893	-3.44527	0.000570492	0.0128918	yes
TMEM156	transmembrane protein 156	chr4:38968439-39034041	0.0701526	1.05046	3.90438	-4.24485	2.18735e-05	0.000947124	yes
SDCBP2	syndecan binding protein (syntenin) 2	chr20:1290553-1373816	0.0997404	1.58079	3.98632	-4.37285	1.22638e-05	0.000579635	yes
SCHIP1	schwannomin interacting protein 1	chr3:158787039-159615155	0.0410178	0.691439	4.07528	-3.01872	0.00253848	0.038029	yes
AKR1B10	aldo-keto reductase family 1, member B10 (aldose reductase)	chr7:134212342-134226166	0.248584	4.52107	4.18486	-5.99625	2.01929e-09	3.30548e-07	yes
SLC7A11	solute carrier family 7 (anionic amino acid transporter light chain, xc- system), member 11	chr4:138948575-139163503	0.475189	8.65668	4.18724	-9.18069	0	0	yes
AKR1C1	aldo-keto reductase family 1, member C1 (dihydrodiol dehydrogenase 1; 20-alpha (3-alpha)-hydroxysteroid dehydrogenase)	chr10:5005452-5020158	1.99311	36.6891	4.20226	-8.49764	0	0	yes
CYP1A1	cytochrome P450, family 1, subfamily A, polypeptide 1	chr15:75011881-75017877	1.38181	25.7122	4.21782	-8.91073	0	0	yes
ZNF625-ZNF20		chr19:12242166-12267546	0.0581568	1.08574	4.22259	-4.08681	4.37337e-05	0.001663	yes
ITGB6	integrin, beta 6	chr2:160958231-161056590	0.116737	2.23629	4.25977	-5.73825	9.56576e-09	1.32372e-06	yes
KRT16	keratin 16	chr17:39766029-39769079	0.627438	12.2325	4.2851	-7.55526	4.17444e-14	1.75105e-11	yes
ALOXE3	arachidonate lipoxygenase 3	chr17:7999216-8022234	0.116496	2.29238	4.29849	-6.15301	7.60241e-10	1.32529e-07	yes
ALDH3A1	aldehyde dehydrogenase 3 family, member A1	chr17:19641296-19651746	1.27891	25.5508	4.32038	-8.78189	0	0	yes
EMP1	epithelial membrane protein 1	chr12:13349600-13369708	0.504867	10.5247	4.38173	-8.1362	4.44089e-16	2.59174e-13	yes
TRIM29	tripartite motif containing 29	chr11:119981992-120008863	0.432872	9.42071	4.44382	-8.16451	2.22045e-16	1.41929e-13	yes
KRT14	keratin 14	chr17:39738529-39743147	0.0161448	0.36064	4.48142	-2.91977	0.00350285	0.0474937	yes
HSPA6	heat shock 70kDa protein 6 (HSP70B')	chr1:161494034-161496687	0.0191642	0.437994	4.51443	-4.03139	5.54474e-05	0.00204305	yes
ABCC2	ATP-binding cassette, sub-family C (CFTR/MRP), member 2	chr10:101542461-101611662	0.0726296	1.68084	4.53248	-6.5629	5.27722e-11	1.14252e-08	yes
GRAMD1B	GRAM domain containing 1B	chr11:123396526-123493518	0.00911219	0.217985	4.58029	-2.98808	0.00280738	0.0409373	yes
SLC25A18	solute carrier family 25 (mitochondrial carrier), member 18	chr22:18043181-18073647	0.0493661	1.21127	4.61686	-4.7509	2.02512e-06	0.000130758	yes
TMPRSS11E	transmembrane protease, serine 11E	chr4:69313165-69363322	0.0240832	0.616451	4.67789	-4.32045	1.55712e-05	0.000710924	yes
GJA3	gap junction protein, alpha 3, 46kDa	chr13:20712393-20735183	0.00944551	0.280516	4.89231	-4.4006	1.07953e-05	0.000529131	yes
ITGA10	integrin, alpha 10	chr1:145524988-145543868	0.014188	0.434732	4.93739	-5.31787	1.0499e-07	1.04683e-05	yes
EPHB6	EPH receptor B6	chr7:142552790-142568847	0.0244435	0.811073	5.05231	-5.24589	1.55529e-07	1.50192e-05	yes
SRPX2	sushi-repeat containing protein, X-linked 2	chrX:99899161-99926296	0.0117154	0.394502	5.07356	-3.33235	0.000861155	0.0175406	yes
KIAA1199	KIAA1199	chr15:81071710-81243999	0.119983	4.1463	5.11092	-8.89141	0	0	yes
GPR1	G protein-coupled receptor 1	chr2:207040040-207082771	0.0110822	0.459582	5.374	-2.94029	0.0032791	0.0455085	yes
ACTBL2	actin, beta-like 2	chr5:56775841-56778636	0.00906358	0.440046	5.60143	-3.70126	0.000214534	0.00601189	yes
C13orf15	chromosome 13 open reading frame 15	chr13:42031540-42045013	0.07573	3.76781	5.63672	-6.17637	6.55916e-10	1.15847e-07	yes
MTRNR2L6	MT-RNR2-like 6	chr7:142374129-142375525	0.0194127	1.01263	5.70497	-3.77448	0.000160345	0.00489161	yes
RMRP	RNA component of mitochondrial RNA processing endoribonuclease	chr9:35657746-35658015	0.636345	43.8505	6.10664	-6.79496	1.08342e-11	2.69311e-09	yes
PSAPL1	prosaposin-like 1 (gene/pseudogene)	chr4:7194372-7744564	0.0105471	0.749048	6.15014	-5.65232	1.58294e-08	2.0629e-06	yes
KRT6A	keratin 6A	chr12:52880956-52887181	0.103945	7.52936	6.17864	-8.47344	0	0	yes
CREG2	cellular repressor of E1A-stimulated genes 2	chr2:101964814-102003965	0.00716147	0.550442	6.26419	-4.16666	3.09091e-05	0.00125345	yes
ARL14	ADP-ribosylation factor-like 14	chr3:160394946-160396235	0	0.442894	1.79769e+308	1.79769e+308	0.00319301	0.0446706	yes
BRSK1	BR serine/threonine kinase 1	chr19:55795532-55823903	0	0.183025	1.79769e+308	1.79769e+308	0.0029425	0.0423335	yes
C8orf44-SGK3		chr8:67579785-67774257	0	0.292154	1.79769e+308	1.79769e+308	0.00123676	0.0230251	yes
CALHM1	calcium homeostasis modulator 1	chr10:105213142-105218648	0	0.226276	1.79769e+308	1.79769e+308	0.00212075	0.0338891	yes
CASP14	caspase 14, apoptosis-related cysteine peptidase	chr19:15160289-15169103	0	0.230524	1.79769e+308	1.79769e+308	0.00195862	0.0320018	yes
CCL22	chemokine (C-C motif) ligand 22	chr16:57392693-57400102	0	0.407906	1.79769e+308	1.79769e+308	0.000841836	0.0173312	yes
CLIP4	CAP-GLY domain containing linker protein family, member 4	chr2:29338306-29406679	0	0.187454	1.79769e+308	1.79769e+308	0.00161557	0.0281268	yes
HGD	homogentisate 1,2-dioxygenase	chr3:120347013-120401418	0	0.29675	1.79769e+308	1.79769e+308	0.00280886	0.0409373	yes
HIST1H3F	histone cluster 1, H3f	chr6:26250368-26250835	0	1.46085	1.79769e+308	1.79769e+308	0.00366012	0.0490317	yes
KRT16P3	keratin 16 pseudogene 3	chr17:20404825-20407811	0	0.464953	1.79769e+308	1.79769e+308	0.00140372	0.0252575	yes
KRT6B	keratin 6B	chr12:52840433-52845910	0	0.535454	1.79769e+308	1.79769e+308	0.000816243	0.0169604	yes
KRT6C	keratin 6C	chr12:52862298-52867569	0	0.510168	1.79769e+308	1.79769e+308	0.00089296	0.0179973	yes
LOC100505624		chr2:27548719-27579868	0	0.96765	1.79769e+308	1.79769e+308	0.00334236	0.045997	yes
NOV	nephroblastoma overexpressed gene	chr8:120428550-120436678	0	0.885841	1.79769e+308	1.79769e+308	0.000222176	0.00618729	yes
PHACTR3	phosphatase and actin regulator 3	chr20:58152562-58422766	0	0.291735	1.79769e+308	1.79769e+308	0.0025834	0.0385728	yes
RHCG	Rh family, C glycoprotein	chr15:90014636-90039799	0	0.899635	1.79769e+308	1.79769e+308	0.000421544	0.0102322	yes
RNF103-VPS24		chr2:86730551-87005164	0	0.436069	1.79769e+308	1.79769e+308	0.0015237	0.0268408	yes
SCO2	SCO cytochrome oxidase deficient homolog 2 (yeast)	chr22:50946643-50968514	0	2.34842	1.79769e+308	1.79769e+308	0.000563546	0.0127778	yes
SLMO2-ATP5E		chr20:57603731-57617901	0	19.1074	1.79769e+308	1.79769e+308	5.48333e-07	4.4339e-05	yes
SNORA49	small nucleolar RNA, H/ACA box 49	chr12:132434463-132565011	0	16.648	1.79769e+308	1.79769e+308	0.00342279	0.046834	yes
STK32B	serine/threonine kinase 32B	chr4:5053525-5502725	0	0.196847	1.79769e+308	1.79769e+308	0.00240315	0.0365731	yes
TMEM92	transmembrane protein 92	chr17:48348765-48358846	0	0.215373	1.79769e+308	1.79769e+308	0.00286583	0.0415242	yes
TNFRSF11B	tumor necrosis factor receptor superfamily, member 11b	chr8:119935794-119964383	0	1.01116	1.79769e+308	1.79769e+308	0.000210475	0.00592286	yes
URGCP-MRPS24		chr7:43906155-43965996	0	1.58246	1.79769e+308	1.79769e+308	0.00205161	0.0330994	yes
ZCCHC12	zinc finger, CCHC domain containing 12	chrX:117957785-117960931	0	0.230126	1.79769e+308	1.79769e+308	0.00366012	0.0490317	yes
C15orf38-AP3S2	C15orf38-AP3S2 readthrough	chr15:90373829-90456222	0.72914	0	-1.79769e+308	-1.79769e+308	0.000188241	0.0054985	yes
FOXN1	forkhead box N1	chr17:26850957-26865175	0.328491	0	-1.79769e+308	-1.79769e+308	0.00253743	0.038029	yes
LOC100271831		chr16:30125424-30134630	7.88564	0	-1.79769e+308	-1.79769e+308	0.00116193	0.0219053	yes
NPHP3-ACAD11		chr3:132276980-132593050	0.266169	0	-1.79769e+308	-1.79769e+308	0.00113424	0.0216083	yes
RAD51L3-RFFL		chr17:33336129-33448541	1.25743	0	-1.79769e+308	-1.79769e+308	0.000119824	0.00387565	yes

## Sheet: T47D genes overexpressed in AR
Gene	Full name	Locus	T47D Normoxia	T47D AR Normoxia	log2(fold_change)	test_stat	p_value	q_value	significant
KIAA1217	KIAA1217	chr10:23983673-24836772	0.555799	1.57808	1.50553	-3.309	0.000936293	0.0297392	yes
LCMT1	leucine carboxyl methyltransferase 1	chr16:25123045-25189551	2.97882	8.51045	1.51449	-3.30016	0.000966305	0.030265	yes
S100A11	S100 calcium binding protein A11	chr1:152004980-152009511	74.218	212.382	1.51682	-3.65736	0.000254825	0.0114153	yes
PLEC	plectin	chr8:144989319-145050913	0.961592	2.76755	1.52511	-3.55024	0.000384876	0.0151313	yes
MRFAP1	Morf4 family associated protein 1	chr4:6642443-6644449	56.6398	164.266	1.53615	-3.59549	0.000323776	0.0134835	yes
ARL4D	ADP-ribosylation factor-like 4D	chr17:41476351-41478504	7.16208	20.8526	1.54178	-3.29159	0.000996232	0.0308125	yes
HIF1A	hypoxia inducible factor 1, alpha subunit (basic helix-loop-helix transcription factor)	chr14:62162117-62214977	6.51173	19.0229	1.54663	-4.72743	2.27378e-06	0.000240252	yes
RAB11FIP1	RAB11 family interacting protein 1 (class I)	chr8:37716463-37757015	2.23997	6.54789	1.54755	-5.40863	6.35094e-08	1.06611e-05	yes
GALNT2	UDP-N-acetyl-alpha-D-galactosamine:polypeptide N-acetylgalactosaminyltransferase 2 (GalNAc-T2)	chr1:230202954-230417875	2.16743	6.39136	1.56014	-3.2755	0.00105473	0.0319661	yes
SLC6A6	solute carrier family 6 (neurotransmitter transporter, taurine), member 6	chr3:14444104-14583588	1.81204	5.38728	1.57194	-3.83119	0.000127526	0.0067005	yes
EZR	ezrin	chr6:159186771-159240456	6.82203	20.3196	1.5746	-4.05465	5.021e-05	0.00313645	yes
SLC25A25	solute carrier family 25 (mitochondrial carrier; phosphate carrier), member 25	chr9:130830477-130871524	0.464579	1.39174	1.58289	-3.58933	0.000331525	0.0137046	yes
PIK3R1	phosphoinositide-3-kinase, regulatory subunit 1 (alpha)	chr5:67511582-67597649	1.43625	4.33337	1.59318	-5.79606	6.78925e-09	1.38797e-06	yes
SQRDL	sulfide quinone reductase-like (yeast)	chr15:45927254-45983479	5.37782	16.3113	1.60078	-3.28755	0.00101063	0.031048	yes
C3orf58	chromosome 3 open reading frame 58	chr3:143690638-143711210	1.79551	5.44719	1.60112	-3.51406	0.000441317	0.0164179	yes
DYNC1H1	dynein, cytoplasmic 1, heavy chain 1	chr14:102430863-102517135	0.476653	1.45255	1.60757	-3.19002	0.00142263	0.0397913	yes
IDI1	isopentenyl-diphosphate delta isomerase 1	chr10:1064845-1095061	7.05169	21.5121	1.6091	-3.62336	0.000290802	0.0125279	yes
NEBL	nebulette	chr10:21068901-21463116	0.969516	2.96765	1.61398	-4.09962	4.13828e-05	0.00268964	yes
PDLIM1	PDZ and LIM domain 1	chr10:96997328-97050781	5.53661	17.0683	1.62425	-3.26227	0.00110524	0.0332282	yes
LDHA	lactate dehydrogenase A	chr11:18415934-18429765	51.8579	160.215	1.62738	-7.84416	4.44089e-15	3.12084e-12	yes
DHCR7	7-dehydrocholesterol reductase	chr11:71145455-71159477	4.95773	15.3568	1.63113	-4.20323	2.63132e-05	0.00187257	yes
RIOK2	RIO kinase 2 (yeast)	chr5:96496569-96519005	0.422649	1.33113	1.65512	-3.16044	0.0015753	0.0425786	yes
SCD	stearoyl-CoA desaturase (delta-9-desaturase)	chr10:102106770-102124588	29.1145	92.0366	1.66047	-3.5176	0.00043547	0.0163737	yes
PXDN	peroxidasin homolog (Drosophila)	chr2:1635657-1748291	0.811949	2.57765	1.66659	-3.1849	0.00144802	0.0402013	yes
CKAP4	cytoskeleton-associated protein 4	chr12:106631657-106641713	4.71367	15.0341	1.67331	-3.75432	0.00017381	0.00850974	yes
SOD2	superoxide dismutase 2, mitochondrial	chr6:160100147-160114353	2.38955	7.69148	1.68652	-4.17245	3.01336e-05	0.00210448	yes
ARHGAP32	Rho GTPase activating protein 32	chr11:128834953-129062093	0.79579	2.56436	1.68814	-4.70561	2.53111e-06	0.000256395	yes
LPCAT1	lysophosphatidylcholine acyltransferase 1	chr5:1461540-1524076	2.84087	9.21516	1.69768	-3.67064	0.000241948	0.011014	yes
CD9	CD9 molecule	chr12:6309480-6347437	4.72078	15.3976	1.70561	-3.27843	0.00104388	0.0317225	yes
UBN1	ubinuclein 1	chr16:4897910-4932363	1.57522	5.19193	1.72071	-3.61715	0.000297861	0.0126862	yes
CLCC1	chloride channel CLIC-like 1	chr1:109419601-109506111	3.96989	13.1363	1.72639	-4.18944	2.79649e-05	0.0019776	yes
CCND1	cyclin D1	chr11:69455871-69469242	8.14437	26.998	1.72898	-4.15426	3.26345e-05	0.00223746	yes
NAMPT	nicotinamide phosphoribosyltransferase	chr7:105888730-105925638	1.9203	6.51457	1.76234	-3.65902	0.000253179	0.0114153	yes
HSPH1	heat shock 105kDa/110kDa protein 1	chr13:31710761-31736117	1.95949	6.66889	1.76697	-3.53769	0.000403649	0.0155966	yes
ATAD2	ATPase family, AAA domain containing 2	chr8:124332089-124408705	6.65637	22.7107	1.77057	-4.25185	2.12011e-05	0.00157578	yes
RHOBTB2	Rho-related BTB domain containing 2	chr8:22844928-22941132	0.568072	1.955	1.78302	-3.18491	0.00144798	0.0402013	yes
NME7	non-metastatic cells 7, protein expressed in (nucleoside-diphosphate kinase)	chr1:169075945-169337186	4.78107	16.5638	1.79262	-3.63613	0.000276768	0.0121089	yes
GALNT6	UDP-N-acetyl-alpha-D-galactosamine:polypeptide N-acetylgalactosaminyltransferase 6 (GalNAc-T6)	chr12:51745831-51785200	1.39817	4.88306	1.80424	-3.54376	0.000394464	0.0153421	yes
ST3GAL1	ST3 beta-galactoside alpha-2,3-sialyltransferase 1	chr8:134467089-134584183	0.614207	2.15875	1.8134	-3.30025	0.000965995	0.030265	yes
BCL6	B-cell CLL/lymphoma 6	chr3:187416045-187463513	2.38689	8.39671	1.81469	-5.89113	3.83567e-09	8.45652e-07	yes
SFN	stratifin	chr1:27189631-27190947	16.2554	57.4077	1.82033	-4.2576	2.0663e-05	0.00155182	yes
FAM107B	family with sequence similarity 107, member B	chr10:14560557-14816896	1.38563	4.93883	1.83363	-3.4835	0.000494911	0.0179325	yes
ATP2B1	ATPase, Ca++ transporting, plasma membrane 1	chr12:89981824-90049844	1.70653	6.09658	1.83693	-4.01495	5.94586e-05	0.00359437	yes
CYP51A1	cytochrome P450, family 51, subfamily A, polypeptide 1	chr7:91741461-91764059	9.94439	35.726	1.84502	-5.27154	1.35283e-07	2.08374e-05	yes
INSIG1	insulin induced gene 1	chr7:155089484-155101945	1.68282	6.09366	1.85643	-4.8638	1.15154e-06	0.000132122	yes
BCAR1	breast cancer anti-estrogen resistance 1	chr16:75262926-75301951	1.71155	6.21855	1.86127	-4.01553	5.93131e-05	0.00359437	yes
SGMS1	sphingomyelin synthase 1	chr10:52065343-52383737	0.850529	3.09196	1.86209	-3.21057	0.00132473	0.0379014	yes
SLC7A8	solute carrier family 7 (amino acid transporter light chain, L system), member 8	chr14:23594502-23652849	2.47171	9.01327	1.86654	-5.68642	1.29729e-08	2.55908e-06	yes
RUNX1	runt-related transcription factor 1	chr21:36160096-36421595	0.795726	2.94658	1.8887	-3.68504	0.000228668	0.0106636	yes
MAPRE2	microtubule-associated protein, RP/EB family, member 2	chr18:32556890-32722378	0.633657	2.36765	1.90168	-4.4199	9.87465e-06	0.000854082	yes
KRT80	keratin 80	chr12:52562778-52585784	5.62221	21.0661	1.90572	-7.72374	1.13243e-14	7.0739e-12	yes
GPR44		chr11:60609427-60623444	1.16748	4.39065	1.91104	-3.3374	0.000845657	0.0277218	yes
SLC16A6	solute carrier family 16, member 6 (monocarboxylic acid transporter 7)	chr17:66255321-66417000	0.540584	2.03965	1.91573	-3.42934	0.000605043	0.0214609	yes
PCDH1	protocadherin 1	chr5:141232671-141257944	1.34527	5.0835	1.91792	-4.30313	1.68405e-05	0.00133349	yes
S100A10	S100 calcium binding protein A10	chr1:151955384-151966714	46.1209	174.416	1.91904	-4.5783	4.68781e-06	0.000439248	yes
TXNRD1	thioredoxin reductase 1	chr12:104609557-104744062	3.4892	13.3283	1.93352	-4.45642	8.33391e-06	0.000743702	yes
SC4MOL		chr4:166248816-166264225	6.54003	25.136	1.94238	-5.1198	3.05858e-07	4.35324e-05	yes
NFKBIA	nuclear factor of kappa light polypeptide gene enhancer in B-cells inhibitor, alpha	chr14:35870714-35873960	1.73213	6.81575	1.97632	-3.28663	0.00101393	0.0310643	yes
SERINC5	serine incorporator 5	chr5:79407048-79551898	0.61126	2.44644	2.00082	-3.64301	0.000269463	0.0119285	yes
COTL1	coactosin-like 1 (Dictyostelium)	chr16:84599202-84651669	4.3281	17.5268	2.01776	-4.10372	4.06554e-05	0.00265773	yes
NPC1	Niemann-Pick disease, type C1	chr18:21083460-21166581	0.401702	1.63695	2.02681	-3.21897	0.00128651	0.0369963	yes
P4HA2	prolyl 4-hydroxylase, alpha polypeptide II	chr5:131528302-131563556	1.99974	8.15751	2.02831	-4.06946	4.7122e-05	0.00304506	yes
LOC93622		chr4:6675819-6677774	2.10549	8.59305	2.02902	-3.56351	0.000365929	0.0144368	yes
AKAP13	A kinase (PRKA) anchor protein 13	chr15:85923869-86292586	0.277464	1.13819	2.03636	-4.02822	5.62006e-05	0.00343434	yes
IMPDH1	IMP (inosine 5'-monophosphate) dehydrogenase 1	chr7:128032329-128050036	1.85287	7.64593	2.04493	-4.3802	1.18571e-05	0.000994934	yes
NET1	neuroepithelial cell transforming 1	chr10:5454516-5500426	1.24823	5.1546	2.04598	-3.79725	0.000146308	0.00747767	yes
GPSM2	G-protein signaling modulator 2	chr1:109419601-109506111	1.73422	7.21076	2.05586	-3.93943	8.16769e-05	0.00468559	yes
MAP1A	microtubule-associated protein 1A	chr15:43809804-43823818	0.243699	1.03148	2.08154	-3.48291	0.000495998	0.0179325	yes
MAN1A1	mannosidase, alpha, class 1A, member 1	chr6:119499265-119670926	0.673786	2.85565	2.08346	-3.54399	0.000394124	0.0153421	yes
ITGA6	integrin, alpha 6	chr2:173292312-173371181	0.537926	2.29851	2.09522	-3.7877	0.000152046	0.00766639	yes
CHRNA3	cholinergic receptor, nicotinic, alpha 3	chr15:78857860-78913637	0.151875	0.659162	2.11775	-3.33296	0.000859272	0.0280862	yes
MBOAT2	membrane bound O-acyltransferase domain containing 2	chr2:8996699-9143876	1.04486	4.54365	2.12055	-3.87617	0.000106113	0.00568161	yes
ENDOD1	endonuclease domain containing 1	chr11:94822972-94865815	0.38584	1.69856	2.13823	-3.37687	0.000733146	0.0248298	yes
C20orf27	chromosome 20 open reading frame 27	chr20:3734156-3748452	2.0527	9.07601	2.14453	-3.62017	0.000294408	0.0126348	yes
HSPB1	heat shock 27kDa protein 1	chr7:75931873-75933614	115.632	511.939	2.14643	-4.76507	1.88786e-06	0.000206088	yes
PRDM10	PR domain containing 10	chr11:129769599-129875381	0.184217	0.816186	2.14749	-3.6246	0.00028941	0.0125159	yes
AZGP1	alpha-2-glycoprotein 1, zinc-binding	chr7:99564348-99573735	3.14783	14.0777	2.16099	-3.89591	9.78293e-05	0.0055276	yes
LDLR	low density lipoprotein receptor	chr19:11200036-11244505	1.01763	4.55632	2.16266	-5.36592	8.05364e-08	1.29364e-05	yes
AHNAK2	AHNAK nucleoprotein 2	chr14:105403589-105444694	0.0893849	0.400642	2.16421	-3.38209	0.000719373	0.0245855	yes
EGFR	epidermal growth factor receptor	chr7:55086723-55275031	0.229249	1.03329	2.17227	-3.35764	0.000786109	0.0261509	yes
GPR153	G protein-coupled receptor 153	chr1:6307404-6321035	0.236379	1.07061	2.17926	-3.15589	0.00160007	0.0429384	yes
MVD	mevalonate (diphospho) decarboxylase	chr16:88718346-88729495	0.679522	3.09334	2.18657	-3.25192	0.00114626	0.0340968	yes
CSRNP1	cysteine-serine-rich nuclear protein 1	chr3:39183340-39195102	0.36274	1.66329	2.19703	-3.2593	0.00111686	0.0333102	yes
LMO7	LIM domain 7	chr13:76194568-76434006	0.751918	3.45342	2.19938	-4.87668	1.07884e-06	0.000127689	yes
GLUL	glutamate-ammonia ligase	chr1:182350837-182361341	10.6754	49.5316	2.21405	-7.0531	1.74971e-12	7.28658e-10	yes
IL20RA	interleukin 20 receptor, alpha	chr6:137321106-137366298	0.483202	2.24986	2.21914	-3.50655	0.000453955	0.0166806	yes
FOSL2	FOS-like antigen 2	chr2:28615777-28637516	0.225202	1.05005	2.22117	-3.19108	0.00141743	0.0397446	yes
HSD11B2	hydroxysteroid (11-beta) dehydrogenase 2	chr16:67465034-67471454	0.560331	2.6146	2.22224	-3.24496	0.00117466	0.0347577	yes
CPEB4	cytoplasmic polyadenylation element binding protein 4	chr5:173315329-173387313	0.686927	3.22766	2.23226	-4.33156	1.48056e-05	0.00120634	yes
KRT7	keratin 7	chr12:52626952-52642709	4.83479	22.945	2.24665	-4.62277	3.78654e-06	0.000363896	yes
FBXO32	F-box protein 32	chr8:124510125-124553493	0.517589	2.4597	2.24861	-4.05141	5.09101e-05	0.00316261	yes
CLIC6	chloride intracellular channel 6	chr21:36041686-36090519	0.473671	2.2573	2.25264	-3.57302	0.000352882	0.0141245	yes
C9orf152	chromosome 9 open reading frame 152	chr9:112961844-112970413	8.19671	39.3757	2.26419	-5.30527	1.12508e-07	1.78174e-05	yes
DPYSL2	dihydropyrimidinase-like 2	chr8:26371707-26515693	0.521083	2.50979	2.26798	-3.83947	0.000123298	0.00653945	yes
ZBTB7B	zinc finger and BTB domain containing 7B	chr1:154975110-154990999	1.39731	6.83215	2.28968	-4.39373	1.11425e-05	0.000941999	yes
FAM46B	family with sequence similarity 46, member B	chr1:27331509-27339333	0.690107	3.39306	2.2977	-3.58722	0.000334222	0.0137655	yes
GPR37	G protein-coupled receptor 37 (endothelin receptor type B-like)	chr7:124386112-124405681	0.192543	0.952018	2.30581	-3.10232	0.00192011	0.0490675	yes
PACSIN1	protein kinase C and casein kinase substrate in neurons 1	chr6:34433851-34504039	1.39891	6.98524	2.32001	-4.74884	2.04587e-06	0.00022119	yes
SQLE	squalene epoxidase	chr8:126010718-126034525	4.26768	21.3394	2.322	-5.15747	2.50308e-07	3.70323e-05	yes
HMGCR	3-hydroxy-3-methylglutaryl-CoA reductase	chr5:74632991-74657926	3.60142	18.0208	2.32302	-5.93388	2.95856e-09	6.86022e-07	yes
KRT10	keratin 10	chr17:38974367-38992526	1.48652	7.5581	2.34608	-4.13037	3.62186e-05	0.00241977	yes
TM4SF1	transmembrane 4 L six family member 1	chr3:149086803-149095568	0.419623	2.14467	2.35359	-3.26142	0.00110854	0.0332386	yes
LAD1	ladinin 1	chr1:201349964-201368669	0.986232	5.04625	2.35521	-4.06153	4.87519e-05	0.00309699	yes
RPS6KA5	ribosomal protein S6 kinase, 90kDa, polypeptide 5	chr14:91337165-91526993	0.29503	1.5276	2.37233	-3.60908	0.000307282	0.0129404	yes
PER1	period homolog 1 (Drosophila)	chr17:8043786-8055753	0.250426	1.30991	2.38701	-3.59308	0.000326788	0.0135587	yes
ERRFI1	ERBB receptor feedback inhibitor 1	chr1:8071777-8086393	1.56718	8.23672	2.3939	-4.57968	4.65679e-06	0.000439248	yes
DLX1	distal-less homeobox 1	chr2:172950206-172954401	0.280741	1.47747	2.39582	-3.75468	0.000173561	0.00850974	yes
TFCP2L1	transcription factor CP2-like 1	chr2:121974162-122042778	0.0567978	0.302546	2.41325	-3.23557	0.00121402	0.0352724	yes
JAK2	Janus kinase 2	chr9:4985243-5128183	0.167841	0.899545	2.4221	-3.51587	0.000438322	0.0163737	yes
LYPD3	LY6/PLAUR domain containing 3	chr19:43964944-43969831	1.12211	6.01602	2.42259	-3.8878	0.000101156	0.00554826	yes
NEDD4L	neural precursor cell expressed, developmentally down-regulated 4-like	chr18:55711617-56068772	0.551456	2.97826	2.43315	-7.32339	2.41807e-13	1.23585e-10	yes
SLC16A3	solute carrier family 16, member 3 (monocarboxylic acid transporter 4)	chr17:80186280-80197375	0.890376	4.82026	2.43663	-3.87978	0.00010455	0.00565175	yes
GCLM	glutamate-cysteine ligase, modifier subunit	chr1:94352588-94375012	0.383972	2.09183	2.44569	-3.6841	0.000229509	0.0106636	yes
SLC22A23	solute carrier family 22, member 23	chr6:3269205-3456793	1.6348	8.97594	2.45695	-8.33725	0	0	yes
SCNN1B	sodium channel, nonvoltage-gated 1, beta	chr16:23313589-23392620	0.211111	1.1596	2.45755	-3.30201	0.000959936	0.030265	yes
SRGN	serglycin	chr10:70847826-70864567	0.248122	1.3672	2.4621	-3.48603	0.000490238	0.0178389	yes
PPM1L	protein phosphatase, Mg2+/Mn2+ dependent, 1L	chr3:160473994-160788817	0.267743	1.47866	2.46537	-3.53114	0.000413776	0.0157513	yes
SCUBE2	signal peptide, CUB domain, EGF-like 2	chr11:9041045-9113150	0.368126	2.06558	2.48827	-5.10605	3.28962e-07	4.62356e-05	yes
SP6	Sp6 transcription factor	chr17:45922278-45933240	0.231547	1.30915	2.49925	-3.62957	0.000283895	0.0123434	yes
KIAA0922	KIAA0922	chr4:154387496-154557862	0.1724	0.978912	2.50542	-3.72415	0.000195975	0.00937678	yes
BMF	Bcl2 modifying factor	chr15:40380090-40401075	0.250238	1.42149	2.50602	-4.27231	1.93458e-05	0.00149671	yes
HMGCS1	3-hydroxy-3-methylglutaryl-CoA synthase 1 (soluble)	chr5:43289491-43313595	2.38637	13.7067	2.52199	-5.85123	4.8795e-09	1.03519e-06	yes
DNAJB4	DnaJ (Hsp40) homolog, subfamily B, member 4	chr1:78470634-78482995	0.320896	1.8439	2.52259	-3.54294	0.000395695	0.0153421	yes
FLRT3	fibronectin leucine rich transmembrane protein 3	chr20:13976144-16033841	0.075976	0.448045	2.56003	-3.37305	0.000743405	0.0250963	yes
TSC22D2	TSC22 domain family, member 2	chr3:150126786-150177615	0.561586	3.32284	2.56484	-4.28072	1.8629e-05	0.00145461	yes
GTF3C6	general transcription factor IIIC, polypeptide 6, alpha 35kDa	chr6:111279761-111289091	1.84822	11.0029	2.57367	-4.062	4.86539e-05	0.00309699	yes
AIM1L	absent in melanoma 1-like	chr1:26648348-26680621	0.169317	1.01216	2.57963	-3.77431	0.00016045	0.00798272	yes
HMGB3	high mobility group box 3	chrX:150151761-150159248	2.81755	16.9274	2.58685	-5.55503	2.77569e-08	5.11637e-06	yes
QSOX1	quiescin Q6 sulfhydryl oxidase 1	chr1:180123966-180169859	0.986206	5.92578	2.58704	-5.03594	4.75509e-07	6.21701e-05	yes
KCNJ11	potassium inwardly-rectifying channel, subfamily J, member 11	chr11:17406794-17410878	0.113245	0.683935	2.59441	-3.71378	0.000204186	0.00968718	yes
NOTCH2	notch 2	chr1:120454174-120612317	1.39351	8.49341	2.60762	-5.98797	2.1247e-09	5.27199e-07	yes
GLRX	glutaredoxin (thioltransferase)	chr5:95149551-95158577	0.439585	2.67999	2.60801	-3.81827	0.000134389	0.00698495	yes
FASN	fatty acid synthase	chr17:80036212-80056106	1.78932	10.9103	2.60822	-5.93217	2.9896e-09	6.86022e-07	yes
PLLP	plasmolipin	chr16:57290007-57318584	0.352049	2.17295	2.6258	-3.51037	0.000447479	0.0164966	yes
DGKD	diacylglycerol kinase, delta 130kDa	chr2:234263151-234380743	0.0887805	0.551808	2.63585	-3.58572	0.000336145	0.0137942	yes
PLAC2	placenta-specific 2 (non-protein coding)	chr19:5558176-5568005	0.457831	2.88698	2.65668	-4.26606	1.98957e-05	0.00152182	yes
PYGB	phosphorylase, glycogen; brain	chr20:25228704-25371618	0.829894	5.23906	2.65831	-4.8373	1.31617e-06	0.00014799	yes
ST3GAL4	ST3 beta-galactoside alpha-2,3-sialyltransferase 4	chr11:126226094-126284533	2.14372	13.6949	2.67545	-4.90128	9.52139e-07	0.000116368	yes
FAM105A	family with sequence similarity 105, member A	chr5:14581889-14616287	0.0438983	0.284445	2.69591	-3.34596	0.00081999	0.027038	yes
LPIN1	lipin 1	chr2:11886738-11967533	0.0828612	0.538043	2.69895	-3.56578	0.000362776	0.0143629	yes
LOC100499467		chr17:70399461-70588943	0.286962	1.88893	2.71864	-3.79262	0.000149067	0.00758421	yes
EGLN3	egl nine homolog 3 (C. elegans)	chr14:34393419-34420284	0.319099	2.11902	2.73132	-3.99954	6.34652e-05	0.00379659	yes
TRNP1	TMF1-regulated nuclear protein 1	chr1:27320193-27327377	0.31226	2.08931	2.74221	-3.7911	0.000149979	0.00759625	yes
CD44	CD44 molecule (Indian blood group)	chr11:35160415-35253949	0.788558	5.29343	2.74691	-7.33131	2.27818e-13	1.2198e-10	yes
KCNC4	potassium voltage-gated channel, Shaw-related subfamily, member 4	chr1:110753334-110776674	0.0777959	0.53554	2.78323	-3.69011	0.000224159	0.0105019	yes
SRGAP1	SLIT-ROBO Rho GTPase activating protein 1	chr12:64238539-64541613	0.0985892	0.68473	2.79603	-4.10683	4.01125e-05	0.00263757	yes
FSCN1	fascin homolog 1, actin-bundling protein (Strongylocentrotus purpuratus)	chr7:5632452-5646286	0.221995	1.55825	2.81133	-3.92433	8.69716e-05	0.00493893	yes
ZNF280C	zinc finger protein 280C	chrX:129336671-129402922	0.0521801	0.366654	2.81285	-3.39591	0.000684015	0.0235922	yes
FHL3	four and a half LIM domains 3	chr1:38462440-38471234	0.235656	1.66901	2.82424	-3.64843	0.000263849	0.0117262	yes
CYP27A1	cytochrome P450, family 27, subfamily A, polypeptide 1	chr2:219646470-219680016	0.11059	0.786768	2.83072	-3.4198	0.000626673	0.0219511	yes
KLF2	Kruppel-like factor 2 (lung)	chr19:16435649-16438339	0.0575857	0.414782	2.84857	-3.10514	0.00190191	0.0488244	yes
PRR15L	proline rich 15-like	chr17:46029332-46035110	2.37834	17.2662	2.85992	-5.13197	2.86731e-07	4.13334e-05	yes
ABCA12	ATP-binding cassette, sub-family A (ABC1), member 12	chr2:215796264-216003151	0.16263	1.19415	2.87631	-6.55788	5.45772e-11	1.8596e-08	yes
LRRC31	leucine rich repeat containing 31	chr3:169557027-169587660	0.0744834	0.55611	2.90038	-3.32955	0.000869867	0.0282682	yes
MYEOV	myeloma overexpressed (in a subset of t(11;14) positive multiple myelomas)	chr11:69061620-69064754	1.25363	9.36909	2.9018	-5.13459	2.82766e-07	4.12912e-05	yes
ATP8B3	ATPase, aminophospholipid transporter, class I, type 8B, member 3	chr19:1782072-1812270	0.0827873	0.619725	2.90415	-3.82865	0.000128847	0.00673838	yes
SERPINB8	serpin peptidase inhibitor, clade B (ovalbumin), member 8	chr18:61637261-61656608	0.0678474	0.510981	2.91291	-3.42962	0.000604429	0.0214609	yes
TIPARP	TCDD-inducible poly(ADP-ribose) polymerase	chr3:156390958-156424557	1.43126	10.858	2.9234	-6.21736	5.05591e-10	1.45766e-07	yes
ETS2	v-ets erythroblastosis virus E26 oncogene homolog 2 (avian)	chr21:40177847-40196878	0.0306516	0.233707	2.93066	-3.12273	0.00179185	0.0465062	yes
EPHA2	EPH receptor A2	chr1:16450830-16482582	0.0395543	0.302774	2.93633	-3.31029	0.000932007	0.0296869	yes
CEBPD	CCAAT/enhancer binding protein (C/EBP), delta	chr8:48649474-48650726	0.19609	1.53218	2.966	-3.51252	0.000443884	0.0164179	yes
GPR124	G protein-coupled receptor 124	chr8:37654399-37707431	0.0366813	0.287353	2.96971	-3.51691	0.000436605	0.0163737	yes
FKBP5	FK506 binding protein 5	chr6:35541360-35704724	8.45523	66.5578	2.97669	-6.83124	8.41838e-12	3.05343e-09	yes
ARHGEF37	Rho guanine nucleotide exchange factor (GEF) 37	chr5:148961133-149014527	0.274752	2.17091	2.9821	-4.70898	2.48954e-06	0.000254477	yes
MYO10	myosin X	chr5:16662014-16936385	0.0478265	0.378714	2.98523	-4.15098	3.31062e-05	0.00225604	yes
IL6R	interleukin 6 receptor	chr1:154377667-154441926	0.110569	0.891978	3.01206	-4.72615	2.28818e-06	0.000240252	yes
TSC22D3	TSC22 domain family, member 3	chrX:106956450-107019017	1.0075	8.19417	3.02382	-6.04407	1.50278e-09	3.9296e-07	yes
STOM	stomatin	chr9:124101351-124132545	5.24413	43.4037	3.04904	-11.0807	0	0	yes
SLC25A18	solute carrier family 25 (mitochondrial carrier), member 18	chr22:18043181-18073647	0.355359	3.00684	3.0809	-4.46884	7.86438e-06	0.000707416	yes
SAT1	spermidine/spermine N1-acetyltransferase 1	chrX:23801273-23804327	10.9563	94.1446	3.10312	-8.05489	8.88178e-16	6.65779e-13	yes
C5orf4	chromosome 5 open reading frame 4	chr5:154198050-154230213	0.0530446	0.460553	3.11809	-3.53058	0.000414655	0.0157513	yes
ABLIM3	actin binding LIM protein family, member 3	chr5:148521052-148639999	0.174878	1.52653	3.12583	-4.5834	4.57466e-06	0.00043591	yes
SYBU	syntabulin (syntaxin-interacting)	chr8:110586403-110704020	0.0863953	0.755604	3.12861	-4.13795	3.50415e-05	0.00237354	yes
OVOL1	ovo-like 1(Drosophila)	chr11:65554527-65564685	0.0912208	0.806552	3.14433	-3.88986	0.000100301	0.00554826	yes
PHLDA2	pleckstrin homology-like domain, family A, member 2	chr11:2949501-2950650	1.78952	15.9047	3.15181	-5.07396	3.89622e-07	5.23311e-05	yes
ACSL1	acyl-CoA synthetase long-chain family member 1	chr4:185676747-185747215	1.69594	15.1024	3.15462	-6.38654	1.69685e-10	5.29982e-08	yes
TNFAIP8L3	tumor necrosis factor, alpha-induced protein 8-like 3	chr15:51348797-51397473	0.0614918	0.559292	3.18514	-3.56841	0.000359154	0.0143203	yes
DSP	desmoplakin	chr6:7541868-7586946	3.65406	33.2664	3.18649	-12.967	0	0	yes
ATP1A1OS	ATP1A1 opposite strand	chr1:116915793-116961244	12.3734	116.047	3.22939	-8.28018	2.22045e-16	1.92052e-13	yes
C1orf116	chromosome 1 open reading frame 116	chr1:207191864-207206101	0.0261794	0.245817	3.23108	-3.89246	9.92336e-05	0.00554826	yes
ATP1B1	ATPase, Na+/K+ transporting, beta 1 polypeptide	chr1:169075945-169337186	11.7301	113.27	3.27147	-7.43671	1.03251e-13	5.80476e-11	yes
AHNAK	AHNAK nucleoprotein	chr11:62201014-62314332	1.5267	14.7435	3.27159	-7.72925	1.08802e-14	7.0739e-12	yes
CLDN8	claudin 8	chr21:31586322-31588469	0.205825	2.01873	3.29396	-4.42139	9.80672e-06	0.000854082	yes
S100A14	S100 calcium binding protein A14	chr1:153586730-153588790	0.385656	3.78878	3.29635	-4.30478	1.67153e-05	0.00133296	yes
GREB1L	growth regulation by estrogen in breast cancer-like	chr18:18822201-19102791	0.0255385	0.25196	3.30245	-3.75711	0.000171887	0.00850974	yes
SEC14L2	SEC14-like 2 (S. cerevisiae)	chr22:30792928-30821291	0.175616	1.77996	3.34135	-5.92828	3.06131e-09	6.88428e-07	yes
AGPAT9	1-acylglycerol-3-phosphate O-acyltransferase 9	chr4:84457651-84527026	0.0722477	0.734757	3.34624	-3.88832	0.000100941	0.00554826	yes
TMEM2	transmembrane protein 2	chr9:74298280-74383800	0.181474	1.89142	3.38163	-5.52936	3.21395e-08	5.82866e-06	yes
VIPR1	vasoactive intestinal peptide receptor 1	chr3:42544102-42579065	1.01963	10.6788	3.38863	-6.08015	1.20069e-09	3.21441e-07	yes
CPM	carboxypeptidase M	chr12:69244954-69357020	0.041488	0.43992	3.40648	-4.25079	2.13019e-05	0.00157578	yes
CRYAB	crystallin, alpha B	chr11:111779348-111782473	0.396213	4.38527	3.46832	-4.17952	2.92128e-05	0.00205293	yes
NDRG1	N-myc downstream regulated 1	chr8:134249412-134309547	0.154225	1.73249	3.48974	-4.8183	1.44786e-06	0.000161185	yes
PRR15	proline rich 15	chr7:29603425-29606911	0.325069	3.665	3.49499	-4.90637	9.27777e-07	0.000114636	yes
GDPD5	glycerophosphodiester phosphodiesterase domain containing 5	chr11:75145683-75236599	0.0213517	0.249291	3.54541	-3.54883	0.000386947	0.0151597	yes
FAM83A	family with sequence similarity 83, member A	chr8:124194750-124222318	0.0466582	0.553524	3.56844	-4.34612	1.38566e-05	0.00114561	yes
XKRX	XK, Kell blood group complex subunit-related, X-linked	chrX:100168429-100183898	0.0400167	0.511114	3.67497	-3.98545	6.73536e-05	0.00400701	yes
BIRC3	baculoviral IAP repeat containing 3	chr11:102188192-102208465	0.0814397	1.09265	3.74596	-6.0208	1.73553e-09	4.43507e-07	yes
KRT16	keratin 16	chr17:39766029-39769079	2.41656	33.0283	3.77268	-7.16428	7.82041e-13	3.66386e-10	yes
ATP1A1	ATPase, Na+/K+ transporting, alpha 1 polypeptide	chr1:116915793-116961244	5.67088	79.3887	3.80729	-8.42444	0	0	yes
PPL	periplakin	chr16:4932506-4987136	0.464252	6.53522	3.81525	-6.94441	3.80029e-12	1.52609e-09	yes
MMP15	matrix metallopeptidase 15 (membrane-inserted)	chr16:58059280-58080804	0.156184	2.21701	3.82729	-5.71703	1.08403e-08	2.17658e-06	yes
KCNH2	potassium voltage-gated channel, subfamily H (eag-related), member 2	chr7:150642042-150675402	0.0188231	0.280608	3.89798	-3.60486	0.000312318	0.0130547	yes
SPSB1	splA/ryanodine receptor domain and SOCS box containing 1	chr1:9352939-9429590	0.036436	0.563024	3.94976	-4.31252	1.61401e-05	0.00129628	yes
KLF5	Kruppel-like factor 5 (intestinal)	chr13:73633140-73651676	0.060799	0.939572	3.94988	-4.80296	1.56335e-06	0.000172336	yes
CCL22	chemokine (C-C motif) ligand 22	chr16:57392693-57400102	0.0624801	0.97934	3.97034	-4.71375	2.432e-06	0.000250875	yes
TMEM63C	transmembrane protein 63C	chr14:77648100-77725838	0.110803	1.83572	4.05027	-5.98553	2.15681e-09	5.27199e-07	yes
COL6A1	collagen, type VI, alpha 1	chr21:47401661-47424963	0.036871	0.613355	4.05616	-4.72443	2.30765e-06	0.000240252	yes
AZGP1P1	alpha-2-glycoprotein 1, zinc-binding pseudogene 1	chr7:99578383-99581860	0.0627459	1.11805	4.15531	-4.21725	2.473e-05	0.00179512	yes
VGF	VGF nerve growth factor inducible	chr7:100805788-100808852	0.0179944	0.333576	4.2124	-3.63759	0.0002752	0.0120873	yes
TBC1D8	TBC1 domain family, member 8 (with GRAM domain)	chr2:101618689-101767846	0.0215712	0.405721	4.23331	-4.4443	8.81782e-06	0.000774591	yes
KLF4	Kruppel-like factor 4 (gut)	chr9:110247131-110252047	0.186299	3.58218	4.26515	-6.22584	4.78975e-10	1.41726e-07	yes
ZNF750	zinc finger protein 750	chr17:80709938-80901062	0.0355511	0.776436	4.4489	-4.92837	8.29187e-07	0.000103593	yes
GAL	galanin prepropeptide	chr11:68451981-68458643	0.102064	2.40788	4.56022	-4.66696	3.05688e-06	0.000304173	yes
LRRC15	leucine rich repeat containing 15	chr3:194075974-194090472	0.030833	0.844496	4.77554	-5.80451	6.4555e-09	1.34418e-06	yes
TRIM29	tripartite motif containing 29	chr11:119981992-120008863	0.481275	13.7267	4.83398	-8.15842	4.44089e-16	3.56667e-13	yes
HMOX1	heme oxygenase (decycling) 1	chr22:35777058-35790207	0.478824	13.9329	4.86286	-7.61367	2.66454e-14	1.57684e-11	yes
CAPN8	calpain 8	chr1:223714970-223853436	0.0109923	0.328194	4.89999	-3.16415	0.00155539	0.0421733	yes
RASD2	RASD family, member 2	chr22:35937350-35950045	0.0459652	1.41257	4.94163	-5.85251	4.84218e-09	1.03519e-06	yes
F3	coagulation factor III (thromboplastin, tissue factor)	chr1:94994730-95007413	0.163549	5.17192	4.9829	-7.26707	3.67484e-13	1.79652e-10	yes
UNC5B	unc-5 homolog B (C. elegans)	chr10:72972296-73060749	0.0267019	0.866875	5.02081	-5.96275	2.48021e-09	5.93352e-07	yes
RDH16	retinol dehydrogenase 16 (all-trans)	chr12:57345214-57351418	0.0959907	3.16107	5.04137	-6.08448	1.16871e-09	3.21441e-07	yes
S100P	S100 calcium binding protein P	chr4:6695564-6698897	3.02744	100.83	5.05769	-8.3706	0	0	yes
FOSL1	FOS-like antigen 1	chr11:65659690-65667997	0.0142076	0.482567	5.08599	-3.2919	0.000995115	0.0308125	yes
ANXA1	annexin A1	chr9:75766779-75785307	0.171283	5.83121	5.08934	-6.51423	7.30613e-11	2.41618e-08	yes
FETUB	fetuin B	chr3:186358147-186370797	0.0145707	0.659673	5.50061	-3.57422	0.000351272	0.0141245	yes
DAPP1	dual adaptor of phosphotyrosine and 3-phosphoinositides	chr4:100737979-100791346	0.00774025	0.350817	5.50219	-3.57525	0.000349889	0.0141245	yes
EMP1	epithelial membrane protein 1	chr12:13349600-13369708	0.0162773	0.813147	5.64258	-4.98861	6.08144e-07	7.85974e-05	yes
NGFR	nerve growth factor receptor	chr17:47572653-47592382	0.0066071	0.347163	5.71545	-3.72056	0.000198778	0.00947059	yes
SLCO4A1	solute carrier organic anion transporter family, member 4A1	chr20:61273795-61303647	0.00820336	0.490073	5.90064	-3.84721	0.000119469	0.0063664	yes
SCNN1G	sodium channel, nonvoltage-gated 1, gamma	chr16:23194038-23228200	0.0128765	0.769465	5.90105	-5.24449	1.56716e-07	2.34948e-05	yes
CYP1A1	cytochrome P450, family 1, subfamily A, polypeptide 1	chr15:75011881-75017877	0.272132	17.5848	6.01388	-9.54811	0	0	yes
MAFB	v-maf musculoaponeurotic fibrosarcoma oncogene homolog B (avian)	chr20:39314515-39317876	0.168518	12.1531	6.17228	-9.57366	0	0	yes
KRT6C	keratin 6C	chr12:52862298-52867569	0.0226627	1.80636	6.31662	-4.65778	3.19645e-06	0.000315271	yes
SGK1	serum/glucocorticoid regulated kinase 1	chr6:134490382-134639196	0.0381424	3.3093	6.43899	-5.61193	2.00083e-08	3.8131e-06	yes
MAP7D2	MAP7 domain containing 2	chrX:20024829-20135114	0.00580111	0.516411	6.47605	-3.1251	0.00177744	0.0462628	yes
HSPE1-MOBKL3		chr2:198351306-198418423	0.0196006	1.78395	6.50804	-5.60069	2.135e-08	4.00099e-06	yes
SERPINA3	serpin peptidase inhibitor, clade A (alpha-1 antiproteinase, antitrypsin), member 3	chr14:95078712-95090390	0.0299265	4.06442	7.08548	-6.44984	1.11965e-10	3.59697e-08	yes
AQP3	aquaporin 3 (Gill blood group)	chr9:33441158-33447590	0.0257778	4.84196	7.55332	-6.93288	4.12359e-12	1.59882e-09	yes
KRT5	keratin 5	chr12:52908357-52914243	0.0700502	22.7969	8.34623	-10.8337	0	0	yes
ALPL	alkaline phosphatase, liver/bone/kidney	chr1:21835856-21904905	0	1.86357	1.79769e+308	1.79769e+308	6.03424e-08	1.04383e-05	yes
KRT6A	keratin 6A	chr12:52880956-52887181	0	2.02976	1.79769e+308	1.79769e+308	0.000349118	0.0141245	yes
PKP1	plakophilin 1 (ectodermal dysplasia/skin fragility syndrome)	chr1:201252578-201302121	0	0.382755	1.79769e+308	1.79769e+308	0.00175623	0.0459235	yes
SLPI	secretory leukocyte peptidase inhibitor	chr20:43880877-43883206	0	10.9202	1.79769e+308	1.79769e+308	0.0003005	0.0127023	yes

## Sheet: MDA231genes overexpressed in AR
Gene ID	Full name	Locus	MDA 231 Normoxia	MDA 231 AR Normoxia	log2(fold_change)	test_stat	p_value	q_value	significant
BEND6	BEN domain containing 6	chr6:56819771-56892142	1.16643	3.30125	1.50091	-2.96906	0.00298713	0.0303995	yes
ABCB6	ATP-binding cassette, sub-family B (MDR/TAP), member 6	chr2:220074486-220083712	2.34445	6.6441	1.50282	-3.35996	0.000779534	0.0107459	yes
TESK2	testis-specific kinase 2	chr1:45794912-45956840	0.862561	2.44454	1.50287	-2.90133	0.00371581	0.0357091	yes
DPYSL2	dihydropyrimidinase-like 2	chr8:26371707-26515693	33.0017	93.8423	1.5077	-4.63597	3.55265e-06	0.000134363	yes
MLLT11	myeloid/lymphoid or mixed-lineage leukemia (trithorax homolog, Drosophila); translocated to, 11	chr1:151032149-151040973	0.962014	2.74666	1.51355	-2.80731	0.0049957	0.0443598	yes
BIRC3	baculoviral IAP repeat containing 3	chr11:102188192-102208465	32.1479	91.9072	1.51545	-5.57329	2.49967e-08	1.97502e-06	yes
NPTXR	neuronal pentraxin receptor	chr22:39214454-39240017	0.571444	1.64181	1.5226	-3.05568	0.00224553	0.0245345	yes
SNN	stannin	chr16:11762287-11836648	0.876594	2.51935	1.52307	-2.98105	0.00287264	0.0294247	yes
SDC2	syndecan 2	chr8:97505880-97624037	4.74347	13.6586	1.52579	-3.78724	0.000152328	0.00299134	yes
MVK	mevalonate kinase	chr12:110011498-110035071	4.18477	12.0615	1.52719	-4.11143	3.93213e-05	0.000992377	yes
PHOSPHO2-KLHL23		chr2:170550962-170608396	0.81883	2.36439	1.52983	-2.94163	0.0032649	0.0322242	yes
ALDOC	aldolase C, fructose-bisphosphate	chr17:26900131-26903951	1.31772	3.80533	1.52998	-2.85049	0.00436513	0.0400004	yes
SLC2A3	solute carrier family 2 (facilitated glucose transporter), member 3	chr12:8071822-8088892	5.53503	15.9939	1.53086	-3.90325	9.49089e-05	0.00202234	yes						M
CFP	complement factor properdin	chrX:47483610-47489704	1.5063	4.35753	1.5325	-2.8966	0.00377229	0.0360659	yes
SLC2A6	solute carrier family 2 (facilitated glucose transporter), member 6	chr9:136336214-136344276	2.9577	8.59737	1.53942	-4.0491	5.14148e-05	0.00122979	yes
ITPR1	inositol 1,4,5-trisphosphate receptor, type 1	chr3:4535030-4889524	0.443844	1.29204	1.54153	-3.98024	6.8845e-05	0.00155693	yes
PTPRE	protein tyrosine phosphatase, receptor type, E	chr10:129705323-129884164	2.55088	7.42589	1.54157	-5.11392	3.15546e-07	1.76003e-05	yes
COL17A1	collagen, type XVII, alpha 1	chr10:105791044-105845638	0.608861	1.77352	1.54243	-3.11536	0.00183719	0.0211708	yes
BTN3A2	butyrophilin, subfamily 3, member A2	chr6:26365396-26378548	8.58394	25.0331	1.54412	-9.18058	0	0	yes
VASN	vasorin	chr16:4390250-4466962	1.71475	5.00789	1.5462	-3.26917	0.00107862	0.0137915	yes
SQLE	squalene epoxidase	chr8:126010718-126034525	8.093	23.698	1.55002	-3.98436	6.76612e-05	0.00153802	yes
CDKN1A	cyclin-dependent kinase inhibitor 1A (p21, Cip1)	chr6:36644235-36655116	31.3929	91.9451	1.55034	-6.12851	8.87045e-10	1.00478e-07	yes
CCDC28B	coiled-coil domain containing 28B	chr1:32666200-32670991	2.06487	6.05403	1.55185	-2.77791	0.00547099	0.0475622	yes
IDH1	isocitrate dehydrogenase 1 (NADP+), soluble	chr2:209100951-209119806	17.4929	51.3349	1.55317	-4.1398	3.47606e-05	0.000894278	yes
NINJ2	ninjurin 2	chr12:673460-772755	1.70118	5.00516	1.55688	-2.80063	0.00510028	0.0450474	yes
KIAA0513	KIAA0513	chr16:85061408-85127828	0.355257	1.04622	1.55825	-3.02366	0.00249738	0.0264587	yes
ACCN2	amiloride-sensitive cation channel 2, neuronal	chr12:50451485-50477394	0.443196	1.30553	1.55862	-3.2951	0.000983855	0.0128424	yes
LAPTM5	lysosomal protein transmembrane 5	chr1:31205313-31230683	8.2922	24.4922	1.56249	-3.9164	8.98814e-05	0.00193697	yes
PTK2B	PTK2B protein tyrosine kinase 2 beta	chr8:27168997-27316908	1.09065	3.2272	1.56509	-3.3271	0.000877541	0.0117315	yes
CCDC136	coiled-coil domain containing 136	chr7:128431462-128462187	0.76029	2.2521	1.56665	-3.49561	0.000472975	0.00730086	yes
ALDH3A2	aldehyde dehydrogenase 3 family, member A2	chr17:19552062-19580908	7.53049	22.3241	1.56779	-4.61957	3.84532e-06	0.000143389	yes
CCNG2	cyclin G2	chr4:78078355-78091213	5.09329	15.1382	1.57152	-4.09473	4.22658e-05	0.00105071	yes
HCP5	HLA complex P5 (non-protein coding)	chr6_ssto_hap7:2761725-2764356	1.88698	5.61074	1.57212	-5.27939	1.29611e-07	8.10856e-06	yes
SECTM1	secreted and transmembrane 1	chr17:80278898-80291921	2.62598	7.83669	1.57739	-3.44218	0.000577052	0.00851152	yes
HLA-DMB	major histocompatibility complex, class II, DM beta	chr6_ssto_hap7:4333158-4339601	2.5572	7.65656	1.58213	-6.34249	2.26079e-10	2.97148e-08	yes
EFNA1	ephrin-A1	chr1:155100347-155107386	1.48202	4.44201	1.58365	-3.17939	0.00147585	0.0176983	yes
ITGA2	integrin, alpha 2 (CD49B, alpha 2 subunit of VLA-2 receptor)	chr5:52285154-52390609	6.60454	19.8097	1.58467	-4.29501	1.74683e-05	0.000504113	yes
BHLHE41	basic helix-loop-helix family, member e41	chr12:26272957-26278003	1.0741	3.22497	1.58616	-3.283	0.00102707	0.0132759	yes
GPC1	glypican 1	chr2:241375113-241407495	5.00676	15.0786	1.59055	-3.99839	6.37747e-05	0.00145967	yes
APOBEC3F	apolipoprotein B mRNA editing enzyme, catalytic polypeptide-like 3F	chr22:39436671-39451975	1.73601	5.23288	1.59183	-4.09108	4.29362e-05	0.00106538	yes
EPHX1	epoxide hydrolase 1, microsomal (xenobiotic)	chr1:225997795-226070420	24.9991	75.4016	1.59272	-4.24465	2.18931e-05	0.000608015	yes
ORAI3	ORAI calcium release-activated calcium modulator 3	chr16:30960403-30966259	4.10694	12.3898	1.59302	-3.67572	0.000237178	0.00424904	yes
RAET1G	retinoic acid early transcript 1G	chr6:150238012-150244214	2.8101	8.49021	1.59518	-3.11643	0.00183052	0.0211122	yes
METTL7A	methyltransferase like 7A	chr12:51318532-51326300	1.9978	6.04433	1.59717	-3.56143	0.000368843	0.00601523	yes
IL1R1	interleukin 1 receptor, type I	chr2:102770400-102796334	2.16367	6.5733	1.60314	-3.80137	0.000143899	0.00286396	yes
ADCK1	aarF domain containing kinase 1	chr14:78266424-78400297	0.359236	1.09352	1.60597	-3.48725	0.000488014	0.00748081	yes
NFKBIA	nuclear factor of kappa light polypeptide gene enhancer in B-cells inhibitor, alpha	chr14:35870714-35873960	45.0491	137.28	1.60756	-4.40185	1.0733e-05	0.000337633	yes
BTN3A1	butyrophilin, subfamily 3, member A1	chr6:26402463-26415444	3.56245	10.8932	1.61248	-6.34402	2.23848e-10	2.97148e-08	yes
LOC100506178		chr7:22602954-22613617	2.10337	6.43799	1.6139	-3.44899	0.000562696	0.00837421	yes
TLR5	toll-like receptor 5	chr1:223282746-223316624	0.352368	1.08079	1.61694	-2.89566	0.00378359	0.0360659	yes
SLC25A45	solute carrier family 25, member 45	chr11:65142661-65150142	0.414566	1.27442	1.62017	-3.08008	0.00206946	0.0231246	yes
CEP19	centrosomal protein 19kDa	chr3:196433146-196439123	4.51636	13.9	1.62185	-3.78522	0.000153575	0.00300383	yes
LIPH	lipase, member H	chr3:185225568-185270369	1.59704	4.91688	1.62234	-3.33808	0.000843589	0.0114272	yes
KCNN4	potassium intermediate/small conductance calcium-activated channel, subfamily N, member 4	chr19:44270683-44285409	5.84053	17.9844	1.62258	-3.92605	8.63536e-05	0.00187618	yes
RAB3D	RAB3D, member RAS oncogene family	chr19:11406822-11450344	1.39548	4.30358	1.62477	-3.56767	0.000360166	0.00591538	yes
S1PR2	sphingosine-1-phosphate receptor 2	chr19:10332107-10341948	0.48219	1.48828	1.62597	-2.96812	0.00299627	0.0303995	yes
KRT86	keratin 86	chr12:52695647-52702947	0.748242	2.31278	1.62805	-2.91637	0.00354126	0.0344145	yes
HES2	hairy and enhancer of split 2 (Drosophila)	chr1:6475292-6479979	0.246378	0.762057	1.62903	-2.77739	0.00547971	0.0476068	yes
DDX58	DEAD (Asp-Glu-Ala-Asp) box polypeptide 58	chr9:32455298-32526322	7.16857	22.187	1.62996	-4.31087	1.62613e-05	0.000477585	yes
TRIM21	tripartite motif containing 21	chr11:4406125-4414926	7.3961	22.9237	1.632	-3.98212	6.83044e-05	0.00154734	yes
CYP1A1	cytochrome P450, family 1, subfamily A, polypeptide 1	chr15:75011881-75017877	2.64534	8.2204	1.63576	-3.65487	0.000257314	0.00447687	yes
SLC22A4	solute carrier family 22 (organic cation/ergothioneine transporter), member 4	chr5:131630143-131731306	1.5144	4.70698	1.63605	-3.27605	0.00105272	0.0135022	yes
PCDHGC3	protocadherin gamma subfamily C, 3	chr5:140710250-140892548	3.55996	11.075	1.63738	-4.40926	1.03723e-05	0.00033003	yes
C17orf76		chr17:16342299-16395480	0.996603	3.10325	1.63869	-4.81548	1.46845e-06	6.37048e-05	yes
ST3GAL5	ST3 beta-galactoside alpha-2,3-sialyltransferase 5	chr2:86066269-86116157	2.20494	6.86697	1.63893	-5.15364	2.55475e-07	1.48097e-05	yes
SLC2A12	solute carrier family 2 (facilitated glucose transporter), member 12	chr6:134308717-134373789	1.5132	4.71365	1.63924	-3.78359	0.000154584	0.00300383	yes
ETV1	ets variant 1	chr7:13930854-14031050	5.61216	17.4896	1.63987	-8.44544	0	0	yes
NEDD9	neural precursor cell expressed, developmentally down-regulated 9	chr6:11183529-11382581	5.44276	16.9668	1.64031	-4.2476	2.16075e-05	0.000602605	yes
CST4	cystatin S	chr20:23666275-23669662	4.87364	15.2844	1.64899	-3.25178	0.00114686	0.0145134	yes
FAM59A	family with sequence similarity 59, member A	chr18:29843482-30050447	0.0881949	0.276743	1.64978	-2.85842	0.00425754	0.0393311	yes
CRIP2	cysteine-rich protein 2	chr14:105941129-105946500	1.15594	3.62879	1.65042	-2.88623	0.00389881	0.0369481	yes
HVCN1	hydrogen voltage-gated channel 1	chr12:111051830-111127617	2.0902	6.56452	1.65105	-4.3086	1.64288e-05	0.000481441	yes
DUSP18	dual specificity phosphatase 18	chr22:31058037-31063872	0.727774	2.28765	1.6523	-3.0229	0.00250362	0.0264825	yes
RASSF4	Ras association (RalGDS/AF-6) domain family member 4	chr10:45455217-45490172	2.31552	7.2846	1.65352	-3.60443	0.000312843	0.00525695	yes
HMOX1	heme oxygenase (decycling) 1	chr22:35777058-35790207	4.03875	12.8102	1.66531	-3.66419	0.000248124	0.00438595	yes
LOC283050		chr10:80703081-80827205	0.6449	2.04665	1.66612	-2.94	0.0032821	0.0323699	yes
OAS2	2'-5'-oligoadenylate synthetase 2, 69/71kDa	chr12:113416272-113449528	3.93495	12.5017	1.66771	-4.47436	7.66414e-06	0.000256125	yes
IRF2BPL	interferon regulatory factor 2 binding protein-like	chr14:77490884-77495034	6.36103	20.2293	1.66911	-4.3344	1.46161e-05	0.000439975	yes
IL22RA1	interleukin 22 receptor, alpha 1	chr1:24446259-24469775	0.324178	1.03142	1.66977	-2.81285	0.00491045	0.0438374	yes
C17orf28	chromosome 17 open reading frame 28	chr17:72946837-72968900	0.805819	2.56556	1.67074	-3.26143	0.00110853	0.0140956	yes
AMPD3	adenosine monophosphate deaminase 3	chr11:10471866-10529126	2.09323	6.68252	1.67466	-6.52314	6.88514e-11	1.11464e-08	yes
PDLIM4	PDZ and LIM domain 4	chr5:131593349-131609147	5.13745	16.4022	1.67476	-6.49556	8.27236e-11	1.29195e-08	yes
RGS14	regulator of G-protein signaling 14	chr5:176784842-176799599	0.53727	1.72864	1.68592	-2.95434	0.00313337	0.0314165	yes
SLC2A14	solute carrier family 2 (facilitated glucose transporter), member 14	chr12:7966395-8025495	0.56062	1.80478	1.68673	-2.93283	0.00335884	0.0329603	yes
C11orf45	chromosome 11 open reading frame 45	chr11:128761311-128787951	0.383989	1.23743	1.68821	-2.99788	0.00271862	0.028173	yes
AGR2	anterior gradient 2 homolog (Xenopus laevis)	chr7:16832262-16844738	1.14203	3.68465	1.68992	-2.85975	0.00423968	0.0392481	yes
AHNAK2	AHNAK nucleoprotein 2	chr14:105403589-105444694	0.802579	2.60209	1.69696	-4.19578	2.71939e-05	0.000730767	yes
C9orf7	chromosome 9 open reading frame 7	chr9:136325085-136335909	0.455116	1.47895	1.70027	-3.02106	0.00251895	0.0266209	yes
ICAM4	intercellular adhesion molecule 4 (Landsteiner-Wiener blood group)	chr19:10397641-10399260	0.719891	2.34366	1.70291	-3.50339	0.000459375	0.00711576	yes
TFAP2C	transcription factor AP-2 gamma (activating enhancer binding protein 2 gamma)	chr20:55204356-55214338	4.43378	14.4364	1.7031	-4.12328	3.73516e-05	0.000951713	yes
PNRC1	proline-rich nuclear receptor coactivator 1	chr6:89790427-89794879	13.2119	43.057	1.70441	-4.43722	9.11276e-06	0.000298696	yes
TNFAIP3	tumor necrosis factor, alpha-induced protein 3	chr6:138188579-138204449	1.83038	5.97197	1.70607	-3.92004	8.85331e-05	0.00191413	yes
ACSS1	acyl-CoA synthetase short-chain family member 1	chr20:24986871-25039616	1.35525	4.42208	1.70617	-3.76836	0.000164325	0.0031585	yes
KRT15	keratin 15	chr17:39669995-39675270	1.58061	5.15931	1.70669	-3.35241	0.00080111	0.0109524	yes
MB	myoglobin	chr22:36002809-36019401	1.80306	5.8945	1.70892	-3.25653	0.00112783	0.0142999	yes
SLC15A3	solute carrier family 15, member 3	chr11:60691911-60719257	0.728011	2.38268	1.71056	-4.28588	1.82015e-05	0.000514096	yes
C4orf34	chromosome 4 open reading frame 34	chr4:39552544-39640481	2.5852	8.49195	1.71582	-3.56744	0.000360493	0.00591538	yes
LIMD2	LIM domain containing 2	chr17:61699799-61777519	1.37193	4.50824	1.71636	-3.54008	0.000400009	0.00639773	yes
C1QTNF6	C1q and tumor necrosis factor related protein 6	chr22:37576204-37584330	0.358027	1.17747	1.71755	-2.93278	0.00335945	0.0329603	yes
COL6A1	collagen, type VI, alpha 1	chr21:47401661-47424963	4.98992	16.4267	1.71895	-4.39002	1.13342e-05	0.000354862	yes
PCLO	piccolo (presynaptic cytomatrix protein)	chr7:82383319-82792197	0.221039	0.727807	1.71926	-3.86822	0.000109635	0.0022812	yes
CDS1	CDP-diacylglycerol synthase (phosphatidate cytidylyltransferase) 1	chr4:85504055-85572493	0.425968	1.40618	1.72296	-3.21604	0.00129973	0.0160651	yes
VIPR1	vasoactive intestinal peptide receptor 1	chr3:42544102-42579065	9.60369	31.7652	1.72579	-4.48548	7.27495e-06	0.000246159	yes
CLDN2	claudin 2	chrX:106143291-106174091	2.02246	6.69474	1.72691	-4.45643	8.3335e-06	0.000275878	yes
SAMD9L	sterile alpha motif domain containing 9-like	chr7:92759366-92777680	2.15539	7.1498	1.72996	-4.29398	1.755e-05	0.000505373	yes
SLC27A3	solute carrier family 27 (fatty acid transporter), member 3	chr1:153747766-153752633	0.544249	1.81433	1.7371	-3.0576	0.00223114	0.0244578	yes
LOC100506314		chr12:13127797-13153243	0.54313	1.81081	1.73727	-2.91047	0.00360891	0.0349739	yes
SLCO4A1	solute carrier organic anion transporter family, member 4A1	chr20:61273795-61303647	1.47289	4.92578	1.7417	-3.59833	0.000320266	0.0053681	yes
HIST1H2BD	histone cluster 1, H2bd	chr6:26158347-26171576	14.7741	49.4229	1.74211	-5.5552	2.77295e-08	2.12453e-06	yes
NES	nestin	chr1:156638554-156647189	1.24766	4.19105	1.74809	-3.942	8.08033e-05	0.00177007	yes
BTN3A3	butyrophilin, subfamily 3, member A3	chr6:26440698-26453643	3.69541	12.4326	1.75033	-8.07449	6.66134e-16	2.52655e-13	yes
PANX2	pannexin 2	chr22:50609158-50618724	0.544132	1.83122	1.75078	-4.20098	2.65758e-05	0.000720973	yes
AMDHD1	amidohydrolase domain containing 1	chr12:96337069-96362370	0.569679	1.92139	1.75393	-3.05336	0.00226297	0.0246844	yes
PGF	placental growth factor	chr14:75408531-75422467	0.763803	2.57633	1.75404	-4.52223	6.11915e-06	0.000216042	yes
GFAP	glial fibrillary acidic protein	chr17:42982992-42992920	0.396591	1.34035	1.75689	-3.37063	0.000749956	0.010403	yes
LOC149773		chr20:57090433-57194948	1.4073	4.76078	1.75827	-3.4745	0.000511812	0.00775605	yes
PTGES	prostaglandin E synthase	chr9:132500613-132515344	11.2107	37.9975	1.76102	-4.45482	8.39624e-06	0.000276576	yes
ACOX2	acyl-CoA oxidase 2, branched chain	chr3:58490861-58522929	1.35676	4.59905	1.76117	-3.51865	0.000433749	0.00680617	yes
MEF2C	myocyte enhancer factor 2C	chr5:88014056-88199922	0.295975	1.00957	1.7702	-4.00688	6.15272e-05	0.00142543	yes
LTK	leukocyte receptor tyrosine kinase	chr15:41795838-41806085	0.220302	0.752449	1.77211	-2.85071	0.0043622	0.0400004	yes
NAT6	N-acetyltransferase 6 (GCN5-related)	chr3:50330257-50336899	4.6711	15.9606	1.77268	-6.81832	9.2113e-12	1.79824e-09	yes
LOC100131691		chr19:59070551-59086164	0.477213	1.63356	1.77532	-3.06143	0.00220283	0.0242074	yes
PRICKLE2	prickle homolog 2 (Drosophila)	chr3:64079524-64211131	1.26148	4.32183	1.77652	-4.234	2.29573e-05	0.000634912	yes
FN1	fibronectin 1	chr2:216225177-216300791	5.98303	20.5058	1.77708	-6.78211	1.18436e-11	2.24606e-09	yes
HMGCR	3-hydroxy-3-methylglutaryl-CoA reductase	chr5:74632991-74657926	11.6688	40.1092	1.78127	-8.49077	0	0	yes
YPEL3	yippee-like 3 (Drosophila)	chr16:30103633-30107537	4.89719	16.8914	1.78626	-3.7845	0.000154017	0.00300383	yes
RAB31	RAB31, member RAS oncogene family	chr18:9708226-9862553	9.65775	33.3475	1.78782	-4.77247	1.81983e-06	7.6209e-05	yes
CITED4	Cbp/p300-interacting transactivator, with Glu/Asp-rich carboxy-terminal domain, 4	chr1:41326726-41328018	0.956339	3.30445	1.78882	-3.09775	0.00194996	0.0221605	yes
GNG2	guanine nucleotide binding protein (G protein), gamma 2	chr14:52327048-52436518	0.132034	0.457157	1.79178	-2.78177	0.00540627	0.047095	yes
MARCKSL1	MARCKS-like 1	chr1:32799438-32801834	21.3431	73.9374	1.79254	-4.71536	2.41279e-06	9.61855e-05	yes
ICAM1	intercellular adhesion molecule 1	chr19:10381515-10397291	23.494	81.6376	1.79694	-4.95682	7.16566e-07	3.44508e-05	yes
PLA2G4C	phospholipase A2, group IVC (cytosolic, calcium-independent)	chr19:48551098-48614109	0.276509	0.961388	1.79779	-2.90683	0.00365116	0.0352415	yes
TP53INP1	tumor protein p53 inducible nuclear protein 1	chr8:95938198-95961615	1.12227	3.90283	1.7981	-5.43548	5.465e-08	3.73958e-06	yes
PPFIBP2	PTPRF interacting protein, binding protein 2 (liprin beta 2)	chr11:7534999-7674991	0.408505	1.42549	1.80303	-3.24084	0.00119179	0.0149455	yes
CD82	CD82 molecule	chr11:44587139-44641315	17.845	62.3198	1.80417	-6.95763	3.46057e-12	7.40952e-10	yes
RASSF5	Ras association (RalGDS/AF-6) domain family member 5	chr1:206680877-206762616	1.37139	4.79396	1.80558	-6.35424	2.09465e-10	2.8374e-08	yes
SSPN	sarcospan (Kras oncogene-associated gene)	chr12:26348267-26387708	0.353843	1.23892	1.80791	-3.27812	0.001045	0.0134292	yes
TIMP3	TIMP metallopeptidase inhibitor 3	chr22:32908538-33454377	23.2145	81.4862	1.81153	-5.08171	3.74055e-07	1.99421e-05	yes
SNCG	synuclein, gamma (breast cancer-specific protein 1)	chr10:88718286-88723017	0.78426	2.7583	1.81437	-2.84803	0.00439902	0.0401906	yes
PRSS3	protease, serine, 3	chr9:33750462-33799229	2.64422	9.37254	1.8256	-5.18685	2.13882e-07	1.2619e-05	yes
FRAT1	frequently rearranged in advanced T-cell lymphomas	chr10:99079020-99081672	0.175988	0.625318	1.82912	-2.79783	0.00514474	0.0452894	yes
FAM46C	family with sequence similarity 46, member C	chr1:118148602-118171011	1.75971	6.28416	1.83638	-4.3563	1.32279e-05	0.000403119	yes
DNAJC28	DnaJ (Hsp40) homolog, subfamily C, member 28	chr21:34860236-34864023	1.05964	3.78744	1.83764	-3.35432	0.000795614	0.0108997	yes
NR1H3	nuclear receptor subfamily 1, group H, member 3	chr11:47260851-47290401	5.39933	19.3079	1.83834	-5.25035	1.51809e-07	9.20214e-06	yes
GFPT2	glutamine-fructose-6-phosphate transaminase 2	chr5:179727698-179780315	11.0811	39.8251	1.84558	-4.88285	1.04565e-06	4.78941e-05	yes
SLC6A9	solute carrier family 6 (neurotransmitter transporter, glycine), member 9	chr1:44457278-44497134	1.56482	5.63015	1.84717	-4.01936	5.83555e-05	0.00136626	yes
PBXIP1	pre-B-cell leukemia homeobox interacting protein 1	chr1:154916557-154928567	2.64501	9.54262	1.85111	-4.28716	1.80971e-05	0.000514096	yes
CCR1	chemokine (C-C motif) receptor 1	chr3:46243198-46249832	0.15407	0.55615	1.85189	-2.78694	0.00532083	0.0465187	yes
RCAN2	regulator of calcineurin 2	chr6:46188467-46293531	0.218607	0.791048	1.85543	-3.0341	0.00241252	0.0258559	yes
IER3	immediate early response 3	chr6_ssto_hap7:2043291-2044644	436.289	1580.86	1.85736	-12.2984	0	0	yes
GREB1	growth regulation by estrogen in breast cancer 1	chr2:11674240-11782912	0.0580658	0.211414	1.86431	-2.94878	0.00319027	0.0318188	yes
C7orf52		chr7:100813772-100823557	0.151706	0.55323	1.8666	-2.84184	0.00448538	0.0406995	yes
FNDC4	fibronectin type III domain containing 4	chr2:27714748-27718126	1.14624	4.19047	1.87021	-3.4755	0.000509903	0.00773596	yes
MIR1244-3	microRNA 1244-3	chr12:9392064-9392147	404.28	1480.62	1.87278	-3.1189	0.0018153	0.0210281	yes
ASB2	ankyrin repeat and SOCS box containing 2	chr14:94400497-94443076	2.98406	10.9904	1.8809	-4.56325	5.03686e-06	0.000182192	yes
TRAF1	TNF receptor-associated factor 1	chr9:123664669-123691451	4.6527	17.14	1.88123	-6.43743	1.21513e-10	1.79231e-08	yes
SPINT1	serine peptidase inhibitor, Kunitz type 1	chr15:41136244-41149853	0.51812	1.91803	1.88827	-5.10287	3.34548e-07	1.84279e-05	yes
PLEKHA4	pleckstrin homology domain containing, family A (phosphoinositide binding specific) member 4	chr19:49340352-49371884	1.47623	5.48768	1.89428	-5.4005	6.64538e-08	4.45543e-06	yes
GATS	GATS, stromal antigen 3 opposite strand	chr7:99775536-99869855	1.3419	4.99895	1.89735	-5.66073	1.50726e-08	1.24279e-06	yes
C20orf112	chromosome 20 open reading frame 112	chr20:31030860-31071288	0.707996	2.64473	1.90131	-4.02356	5.73246e-05	0.00134926	yes
B3GNT9	UDP-GlcNAc:betaGal beta-1,3-N-acetylglucosaminyltransferase 9	chr16:67143913-67184902	1.2634	4.72671	1.90352	-3.86008	0.000113351	0.00233655	yes
RNF144A	ring finger protein 144A	chr2:7052405-7184309	0.253231	0.9493	1.90641	-3.44992	0.000560761	0.00835477	yes
SHISA4	shisa homolog 4 (Xenopus laevis)	chr1:201857795-201861715	2.69968	10.13	1.90777	-5.08534	3.66975e-07	1.96459e-05	yes
GPER	G protein-coupled estrogen receptor 1	chr7:1036621-1177893	0.373182	1.41371	1.92153	-3.77073	0.000162768	0.00313606	yes
DLX4	distal-less homeobox 4	chr17:48046560-48052323	0.382632	1.45332	1.92533	-3.19463	0.00140012	0.0169896	yes
CDKN1C	cyclin-dependent kinase inhibitor 1C (p57, Kip2)	chr11:2904446-2906995	2.00746	7.64271	1.92872	-4.42169	9.79332e-06	0.000314785	yes
C1QTNF1	C1q and tumor necrosis factor related protein 1	chr17:77015289-77045870	0.291114	1.10858	1.92906	-3.34886	0.000811456	0.011071	yes
PCDHGA4	protocadherin gamma subfamily A, 4	chr5:140710250-140892548	0.163411	0.622553	1.92969	-3.1334	0.00172796	0.0202103	yes
LBH	limb bud and heart development homolog (mouse)	chr2:30454395-30482899	0.527557	2.01287	1.93185	-3.51698	0.000436493	0.00684115	yes
SOCS1	suppressor of cytokine signaling 1	chr16:11348272-11350039	1.85527	7.11671	1.93958	-3.67702	0.000235977	0.00423897	yes
VSTM2L	V-set and transmembrane domain containing 2 like	chr20:36531497-36573747	3.26431	12.5251	1.93997	-4.31969	1.56249e-05	0.000461962	yes
RRAD	Ras-related associated with diabetes	chr16:66955580-66959439	1.82989	7.02397	1.94053	-4.4095	1.0361e-05	0.00033003	yes
HTR7	5-hydroxytryptamine (serotonin) receptor 7 (adenylate cyclase-coupled)	chr10:92500574-92617671	1.63924	6.29223	1.94055	-5.34427	9.07798e-08	5.93646e-06	yes
RIPK4	receptor-interacting serine-threonine kinase 4	chr21:43159527-43187249	1.49518	5.76602	1.94726	-4.3041	1.67665e-05	0.000488103	yes
C9orf150	chromosome 9 open reading frame 150	chr9:12775010-12823059	0.286448	1.10611	1.94915	-3.21982	0.00128271	0.0159289	yes
TGFBR3	transforming growth factor, beta receptor III	chr1:92145898-92371559	0.842493	3.25651	1.95059	-5.49551	3.89573e-08	2.85722e-06	yes
MAP3K8	mitogen-activated protein kinase kinase kinase 8	chr10:30722864-30750761	1.31687	5.09145	1.95096	-4.09523	4.21755e-05	0.00105071	yes
OLFML2A	olfactomedin-like 2A	chr9:127539435-127577159	4.0079	15.5072	1.95202	-5.09556	3.47718e-07	1.89287e-05	yes
ST8SIA4	ST8 alpha-N-acetyl-neuraminide alpha-2,8-sialyltransferase 4	chr5:100142637-100238987	0.245483	0.951012	1.95384	-3.86179	0.00011256	0.00233109	yes
HTRA3	HtrA serine peptidase 3	chr4:8271487-8308838	0.747243	2.90236	1.95758	-3.66787	0.000244576	0.0043522	yes
CXCL2	chemokine (C-X-C motif) ligand 2	chr4:74962752-74964997	9.22889	35.8497	1.95773	-4.64759	3.35841e-06	0.000128852	yes
GABARAPL1	GABA(A) receptor-associated protein like 1	chr12:10365487-10375724	3.98705	15.499	1.95878	-4.4514	8.53116e-06	0.000280325	yes
TMEM229B	transmembrane protein 229B	chr14:67936981-67982021	0.129277	0.503041	1.96021	-3.08383	0.00204357	0.0229513	yes
CSF1	colony stimulating factor 1 (macrophage)	chr1:110453231-110472355	24.5153	95.5959	1.96327	-6.42023	1.36068e-10	1.98495e-08	yes
TP63	tumor protein p63	chr3:189349214-189615068	0.12918	0.505264	1.96765	-4.8647	1.14633e-06	5.17601e-05	yes
TNFSF10	tumor necrosis factor (ligand) superfamily, member 10	chr3:172223296-172241297	23.4438	91.8074	1.96941	-8.59512	0	0	yes
CCDC69	coiled-coil domain containing 69	chr5:150560611-150603654	1.88413	7.37854	1.96944	-4.41369	1.01623e-05	0.000325855	yes
RTN2	reticulon 2	chr19:45988548-46000313	2.40006	9.40126	1.96979	-6.19553	5.80897e-10	6.82426e-08	yes
METTL20	methyltransferase like 20	chr12:31800092-31822016	0.241987	0.947923	1.96984	-3.49298	0.000477666	0.00735617	yes
FCGBP	Fc fragment of IgG binding protein	chr19:40353961-40440533	0.102459	0.401375	1.9699	-3.65783	0.000254358	0.00445521	yes
YPEL2	yippee-like 2 (Drosophila)	chr17:57409051-57479095	0.258838	1.01421	1.97024	-3.53827	0.000402755	0.0064211	yes
TCN2	transcobalamin II	chr22:31003068-31023047	0.509635	1.99694	1.97026	-3.89037	0.00010009	0.00211912	yes
SERPINA1	serpin peptidase inhibitor, clade A (alpha-1 antiproteinase, antitrypsin), member 1	chr14:94843082-94857029	10.5992	41.552	1.97097	-5.53383	3.13306e-08	2.34979e-06	yes
MGC16275		chr17:72206133-72209460	0.123248	0.483417	1.9717	-2.83193	0.00462682	0.0418684	yes
ANKRD53	ankyrin repeat domain 53	chr2:71205573-71212629	0.145872	0.574748	1.97822	-3.19418	0.00140231	0.0170006	yes
GPR162	G protein-coupled receptor 162	chr12:6930961-6936583	0.111004	0.43751	1.97871	-2.89513	0.00378998	0.0360659	yes
SLC16A4	solute carrier family 16, member 4 (monocarboxylic acid transporter 5)	chr1:110905471-110933704	0.345412	1.36394	1.98138	-3.94132	8.10351e-05	0.00177223	yes
C16orf7	chromosome 16 open reading frame 7	chr16:89773539-89883065	0.323324	1.28124	1.98649	-3.31595	0.000913311	0.0120743	yes
CDC42BPG	CDC42 binding protein kinase gamma (DMPK-like)	chr11:64591660-64612041	0.0699698	0.27755	1.98794	-2.93512	0.00333421	0.0327622	yes
OPRL1	opiate receptor-like 1	chr20:62711469-62731996	0.104971	0.416622	1.98874	-2.92803	0.00341112	0.0333451	yes
RNF128	ring finger protein 128	chrX:105937066-106040246	0.220515	0.880459	1.99738	-3.75317	0.000174611	0.00332563	yes
C17orf108	chromosome 17 open reading frame 108	chr17:26205338-26220409	0.280646	1.12363	2.00135	-3.01184	0.00259667	0.0272496	yes
TCEANC	transcription elongation factor A (SII) N-terminal and central domain containing	chrX:13671305-13682247	0.178308	0.714674	2.00292	-2.94949	0.00318295	0.03179	yes
TLR6	toll-like receptor 6	chr4:38825327-38858438	0.617481	2.47926	2.00544	-4.16267	3.14545e-05	0.000823586	yes
TYMP	thymidine phosphorylase	chr22:50946643-50968514	0.691988	2.77983	2.00618	-5.02496	5.03525e-07	2.58081e-05	yes
MTSS1	metastasis suppressor 1	chr8:125563026-125740730	0.322344	1.29802	2.00964	-3.7051	0.000211307	0.00386911	yes
PDGFRB	platelet-derived growth factor receptor, beta polypeptide	chr5:149493400-149535422	0.531627	2.14191	2.01041	-4.06634	4.77568e-05	0.00116497	yes
SC4MOL		chr4:166248816-166264225	27.3075	110.048	2.01077	-7.77546	7.54952e-15	2.56974e-12	yes
CIITA	class II, major histocompatibility complex, transactivator	chr16:10971053-11018840	0.619653	2.50021	2.01252	-4.03598	5.43751e-05	0.00129129	yes
TGFB1	transforming growth factor, beta 1	chr19:41836810-41859831	21.3448	86.2628	2.01485	-5.4407	5.30731e-08	3.68872e-06	yes
SLC16A13	solute carrier family 16, member 13 (monocarboxylic acid transporter 13)	chr17:6939392-6943440	1.11398	4.51599	2.01932	-3.78852	0.00015155	0.00299061	yes
ITGB3	integrin, beta 3 (platelet glycoprotein IIIa, antigen CD61)	chr17:45331206-45390077	0.312216	1.26666	2.02041	-3.69911	0.00021636	0.00392731	yes
PCDHGA1	protocadherin gamma subfamily A, 1	chr5:140710250-140892548	0.0891337	0.361787	2.0211	-2.79887	0.00512823	0.0451741	yes
CYP1B1	cytochrome P450, family 1, subfamily B, polypeptide 1	chr2:38294744-38303323	37.7259	153.211	2.02189	-5.71706	1.08383e-08	9.40383e-07	yes
GRIN2D	glutamate receptor, ionotropic, N-methyl D-aspartate 2D	chr19:48898130-48948188	0.0987864	0.401369	2.02254	-3.16816	0.00153405	0.0182478	yes
RNASEL	ribonuclease L (2',5'-oligoisoadenylate synthetase-dependent)	chr1:182542767-182558394	0.247344	1.00564	2.02352	-3.51153	0.000445528	0.00694992	yes
APOBEC3G	apolipoprotein B mRNA editing enzyme, catalytic polypeptide-like 3G	chr22:39473008-39483748	0.763016	3.10674	2.02562	-3.63337	0.000279744	0.00481037	yes
KLHL24	kelch-like 24 (Drosophila)	chr3:183353409-183402304	1.09839	4.47327	2.02593	-4.70297	2.564e-06	0.000101603	yes
RAP1GAP	RAP1 GTPase activating protein	chr1:21922706-21995856	0.314275	1.28152	2.02775	-3.50962	0.000448741	0.00697546	yes
GABARAPL3	GABA(A) receptors associated protein like 3, pseudogene	chr15:90889761-90892679	0.48886	2.00518	2.03624	-3.44852	0.000563666	0.00837925	yes
SUSD4	sushi domain containing 4	chr1:223394159-223537544	0.351191	1.44524	2.04098	-4.01243	6.00973e-05	0.00139474	yes
S100A3	S100 calcium binding protein A3	chr1:153519807-153521734	14.102	58.4519	2.05135	-4.77937	1.75846e-06	7.41065e-05	yes
LTBP1	latent transforming growth factor beta binding protein 1	chr2:33172367-33624575	2.16687	8.9854	2.05197	-7.17841	7.05214e-13	1.80033e-10	yes
SMAD6	SMAD family member 6	chr15:66994672-67074337	0.392461	1.63157	2.05564	-3.74215	0.00018245	0.00344527	yes
SH3BP1	SH3-domain binding protein 1	chr22:38035682-38052050	1.26827	5.27663	2.05676	-4.19114	2.77556e-05	0.000742854	yes
APOL2	apolipoprotein L, 2	chr22:36622253-36636000	5.15258	21.465	2.05862	-5.03918	4.67536e-07	2.415e-05	yes
GAL3ST4	galactose-3-O-sulfotransferase 4	chr7:99756863-99766373	0.240589	1.01803	2.08114	-3.34842	0.00081273	0.011077	yes
FMO5	flavin containing monooxygenase 5	chr1:146655882-146697230	0.0957509	0.406056	2.08432	-3.20907	0.00133164	0.0163896	yes
LOC100131089		chr15:40331510-40359710	0.262063	1.113	2.08646	-2.78949	0.00527911	0.0462527	yes
FOXO4	forkhead box O4	chrX:70315997-70323384	1.17546	4.99577	2.08748	-7.09168	1.32494e-12	3.14082e-10	yes
FAM63A	family with sequence similarity 63, member A	chr1:150969299-150980854	1.97023	8.38282	2.08907	-7.37472	1.64757e-13	4.46357e-11	yes
PLEKHB1	pleckstrin homology domain containing, family B (evectins) member 1	chr11:73357221-73373864	0.299312	1.27364	2.08923	-3.34108	0.000834537	0.0113393	yes
PLLP	plasmolipin	chr16:57290007-57318584	0.504151	2.14609	2.08979	-3.43661	0.00058905	0.00865963	yes
GBP2	guanylate binding protein 2, interferon-inducible	chr1:89573308-89591799	6.53774	27.8578	2.09122	-5.25945	1.44489e-07	8.88003e-06	yes
PSD4	pleckstrin and Sec7 domain containing 4	chr2:113931558-113960677	0.161739	0.694539	2.10239	-3.54162	0.000397674	0.00636806	yes
TLR3	toll-like receptor 3	chr4:186990307-187006252	0.595967	2.56054	2.10314	-3.94531	7.96961e-05	0.0017516	yes
APOL3	apolipoprotein L, 3	chr22:36536369-36562225	1.63002	7.00934	2.10439	-5.98914	2.10958e-09	2.1542e-07	yes
EDN2	endothelin 2	chr1:41944444-41950344	0.964121	4.17229	2.11355	-3.69975	0.000215809	0.00392447	yes
GPNMB	glycoprotein (transmembrane) nmb	chr7:23286314-23314729	0.118035	0.512036	2.11703	-3.06889	0.00214857	0.0238281	yes
CYP1B1-AS1	CYP1B1 antisense RNA 1 (non-protein coding)	chr2:38358245-38408993	0.15874	0.694917	2.13018	-3.00338	0.00267001	0.0277838	yes
JUP	junction plakoglobin	chr17:39910857-39942964	4.81511	21.2251	2.14013	-9.2698	0	0	yes
SLFN5	schlafen family member 5	chr17:33570084-33594761	1.77805	7.85267	2.14289	-4.99766	5.80308e-07	2.91803e-05	yes
RHOV	ras homolog gene family, member V	chr15:41164410-41166487	0.21824	0.972684	2.15605	-3.20242	0.00136276	0.016658	yes
TSC22D3	TSC22 domain family, member 3	chrX:106956450-107019017	3.32799	14.839	2.15667	-6.70433	2.02329e-11	3.53411e-09	yes
CGN	cingulin	chr1:151483860-151511167	0.230889	1.0378	2.16826	-3.85374	0.000116327	0.00238677	yes
TRIB2	tribbles homolog 2 (Drosophila)	chr2:12856996-12882858	7.37746	33.203	2.17012	-8.7999	0	0	yes
HCAR1	hydroxycarboxylic acid receptor 1	chr12:123212151-123215129	0.125666	0.566507	2.1725	-3.25975	0.00111511	0.0141657	yes
TNFRSF9	tumor necrosis factor receptor superfamily, member 9	chr1:7975929-8003225	0.666078	3.0028	2.17254	-4.60058	4.21308e-06	0.00015579	yes
TFF1	trefoil factor 1	chr21:43782389-43786644	2.60376	11.7596	2.17517	-3.70768	0.000209167	0.00384584	yes
LFNG	LFNG O-fucosylpeptide 3-beta-N-acetylglucosaminyltransferase	chr7:2552161-2568810	0.787491	3.5569	2.17529	-4.94252	7.71183e-07	3.65623e-05	yes
RIMBP3B	RIMS binding protein 3B	chr22:21899956-21905750	0.160447	0.725182	2.17625	-4.65196	3.288e-06	0.000127254	yes
TJP3	tight junction protein 3 (zona occludens 3)	chr19:3728372-3750682	0.0620244	0.282759	2.18867	-2.89538	0.00378705	0.0360659	yes
MX1	myxovirus (influenza virus) resistance 1, interferon-inducible protein p78 (mouse)	chr21:42792518-42831141	3.08425	14.0925	2.19193	-8.38897	0	0	yes
FAM43A	family with sequence similarity 43, member A	chr3:194406620-194409766	1.08982	4.98153	2.19249	-4.52626	6.00355e-06	0.000213665	yes
TIMP4	TIMP metallopeptidase inhibitor 4	chr3:12045860-12233532	0.240048	1.1132	2.21331	-3.32477	0.000884911	0.011789	yes
GSN	gelsolin	chr9:124030378-124095120	8.53113	39.5912	2.21437	-9.24411	0	0	yes
IQGAP2	IQ motif containing GTPase activating protein 2	chr5:75699147-76003957	0.0626679	0.292346	2.22188	-3.34025	0.000837018	0.0113614	yes
CCL20	chemokine (C-C motif) ligand 20	chr2:228678556-228682280	0.227203	1.06073	2.22299	-2.82151	0.00477987	0.0429025	yes
FZD1	frizzled family receptor 1	chr7:90893781-90898132	3.71937	17.3684	2.22334	-5.59239	2.23968e-08	1.79107e-06	yes
PIK3IP1	phosphoinositide-3-kinase interacting protein 1	chr22:31677577-31688520	0.640198	3.01271	2.23447	-4.12902	3.64306e-05	0.00093003	yes
CDK5R2	cyclin-dependent kinase 5, regulatory subunit 2 (p39)	chr2:219824396-219826877	0.690526	3.25668	2.23764	-4.17901	2.92775e-05	0.000775767	yes
GALNT12	UDP-N-acetyl-alpha-D-galactosamine:polypeptide N-acetylgalactosaminyltransferase 12 (GalNAc-T12)	chr9:101569979-101612363	0.502401	2.37252	2.23951	-4.06268	4.85125e-05	0.00117519	yes
GATSL1	GATS protein-like 1	chr7:74379081-74438803	0.282766	1.33549	2.23969	-3.14937	0.00163624	0.0192221	yes
CD34	CD34 molecule	chr1:208059881-208084683	0.31654	1.49993	2.24443	-4.58073	4.63345e-06	0.000168981	yes
PARM1	prostate androgen-regulated mucin-like protein 1	chr4:75858283-75975325	0.0550376	0.260847	2.24472	-3.2304	0.00123619	0.0154088	yes
LDHD	lactate dehydrogenase D	chr16:75145756-75150670	0.0832486	0.394629	2.245	-2.85798	0.00426348	0.0393586	yes
TM4SF19	transmembrane 4 L six family member 19	chr3:196018088-196065291	0.569168	2.711	2.2519	-4.65728	3.20412e-06	0.000124735	yes
MXD4	MAX dimerization protein 4	chr4:2249158-2263739	2.21697	10.5884	2.25582	-5.2787	1.30103e-07	8.10856e-06	yes
WNT9A	wingless-type MMTV integration site family, member 9A	chr1:228109163-228135676	0.405809	1.94702	2.2624	-3.51555	0.000438844	0.00686178	yes
FPR1	formyl peptide receptor 1	chr19:52249021-52255150	1.4463	6.9615	2.26703	-5.63367	1.76418e-08	1.43048e-06	yes
C3AR1	complement component 3a receptor 1	chr12:8210917-8218955	0.0657657	0.319213	2.27911	-2.8004	0.00510398	0.0450501	yes
MAN1A1	mannosidase, alpha, class 1A, member 1	chr6:119499265-119670926	0.106021	0.514831	2.27975	-3.52472	0.000423923	0.006687	yes
HSPA6	heat shock 70kDa protein 6 (HSP70B')	chr1:161494034-161496687	0.338302	1.64574	2.28236	-3.90752	9.32486e-05	0.00199374	yes
OTUB2	OTU domain, ubiquitin aldehyde binding 2	chr14:94492722-94515276	4.83571	23.6471	2.28986	-5.84064	5.20001e-09	4.97862e-07	yes
CARD6	caspase recruitment domain family, member 6	chr5:40841408-40855456	1.68532	8.28374	2.29726	-5.25389	1.48916e-07	9.06816e-06	yes
DYRK1B	dual-specificity tyrosine-(Y)-phosphorylation regulated kinase 1B	chr19:40315988-40324841	1.59557	7.84913	2.29846	-6.26236	3.7919e-10	4.74882e-08	yes
FAM117A	family with sequence similarity 117, member A	chr17:47787685-47841518	0.702714	3.45889	2.2993	-4.28673	1.81319e-05	0.000514096	yes
TM7SF2	transmembrane 7 superfamily member 2	chr11:64879339-64883707	1.72968	8.56171	2.30739	-4.59775	4.2707e-06	0.000157383	yes
SULT1A4	sulfotransferase family, cytosolic, 1A, phenol-preferring, member 4	chr16:30204254-30218248	0.619444	3.07158	2.30993	-4.38797	1.14411e-05	0.000356528	yes
ESPN	espin	chr1:6484846-6521004	0.0797037	0.39562	2.3114	-3.33328	0.00085827	0.011558	yes
CYP27B1	cytochrome P450, family 27, subfamily B, polypeptide 1	chr12:58156115-58160976	0.0866628	0.430852	2.31371	-3.16354	0.00155863	0.0185057	yes
MAP2K6	mitogen-activated protein kinase kinase 6	chr17:67410836-67538470	0.0784912	0.390949	2.31638	-2.8779	0.00400331	0.0375226	yes
EHD3	EH-domain containing 3	chr2:31456878-31491260	0.143748	0.71851	2.32146	-3.73632	0.000186734	0.00350127	yes
ARHGEF37	Rho guanine nucleotide exchange factor (GEF) 37	chr5:148961133-149014527	0.042855	0.216669	2.33796	-3.20136	0.00136782	0.0166892	yes
ARRB1	arrestin, beta 1	chr11:74971164-75062875	1.43382	7.28088	2.34425	-5.67703	1.3705e-08	1.13708e-06	yes
TNFSF4	tumor necrosis factor (ligand) superfamily, member 4	chr1:173152868-173176471	0.171812	0.873511	2.346	-3.81601	0.000135629	0.00271155	yes
CDC42EP5	CDC42 effector protein (Rho GTPase binding) 5	chr19:54976208-54984422	0.212662	1.09079	2.35874	-3.03749	0.00238554	0.0256422	yes
FAM83A	family with sequence similarity 83, member A	chr8:124194750-124222318	0.498244	2.55869	2.36048	-5.54236	2.98416e-08	2.25083e-06	yes
NRG2	neuregulin 2	chr5:139226362-139422884	0.0811167	0.41751	2.36374	-3.43581	0.000590787	0.00867556	yes
SH3TC1	SH3 domain and tetratricopeptide repeats 1	chr4:8201058-8242830	0.1596	0.821549	2.36388	-3.91892	8.89454e-05	0.00191992	yes
HMGCS1	3-hydroxy-3-methylglutaryl-CoA synthase 1 (soluble)	chr5:43289491-43313595	16.8661	86.9724	2.36643	-10.5814	0	0	yes
PAQR8	progestin and adipoQ receptor family member VIII	chr6:52226924-52272575	0.673255	3.48571	2.37223	-4.89176	9.99365e-07	4.60645e-05	yes
C5orf4	chromosome 5 open reading frame 4	chr5:154198050-154230213	0.515483	2.67292	2.37442	-4.40738	1.04626e-05	0.000330693	yes
ABLIM2	actin binding LIM protein family, member 2	chr4:7967035-8160559	0.126876	0.658125	2.37494	-5.21425	1.84558e-07	1.10361e-05	yes
C10orf90	chromosome 10 open reading frame 90	chr10:128113572-128210010	0.143922	0.746724	2.37529	-3.68502	0.000228681	0.00412465	yes
TCN1	transcobalamin I (vitamin B12 binding protein, R binder family)	chr11:59620279-59634041	0.465404	2.42316	2.38034	-3.94743	7.89954e-05	0.00174487	yes
ETV7	ets variant 7	chr6:36321996-36355577	0.32837	1.71252	2.38273	-4.84861	1.24327e-06	5.51986e-05	yes
ICOSLG	inducible T-cell co-stimulator ligand	chr21:45646720-45660834	1.71061	8.9519	2.38768	-5.30977	1.09764e-07	7.0054e-06	yes
CKMT1B	creatine kinase, mitochondrial 1B	chr15:43885250-43891604	0.062205	0.328187	2.39942	-2.85724	0.00427347	0.039396	yes
C3	complement component 3	chr19:6677844-6720662	0.601957	3.18372	2.40298	-4.94087	7.77749e-07	3.67424e-05	yes
GBP4	guanylate binding protein 4	chr1:89646829-89664633	0.280933	1.49712	2.41389	-4.57504	4.76122e-06	0.000173165	yes
CYTH4	cytohesin 4	chr22:37678493-37711389	0.620103	3.31983	2.42053	-4.65015	3.31692e-06	0.000127945	yes
TRIM29	tripartite motif containing 29	chr11:119981992-120008863	0.217544	1.16811	2.4248	-4.00136	6.29798e-05	0.00145149	yes
C15orf62	chromosome 15 open reading frame 62	chr15:41060065-41106767	0.0724284	0.389744	2.4279	-3.24002	0.00119522	0.0149543	yes
LPAR5	lysophosphatidic acid receptor 5	chr12:6727999-6745297	0.285804	1.53921	2.42909	-5.88255	4.03988e-09	3.97255e-07	yes
EBI3	Epstein-Barr virus induced 3	chr19:4229538-4237524	0.362017	1.94988	2.42926	-3.67639	0.000236554	0.00424359	yes
BFSP1	beaded filament structural protein 1, filensin	chr20:17474548-17539605	2.03548	11.0166	2.43624	-6.33764	2.33312e-10	3.03648e-08	yes
GGTLC2	gamma-glutamyltransferase light chain 2	chr22:22988780-22990368	0.440798	2.40738	2.44928	-3.63068	0.000282671	0.00483565	yes
LOC728431		chr1:37920478-37940044	0.346102	1.89242	2.45096	-3.83602	0.000125046	0.00254036	yes
FCRLB	Fc receptor-like B	chr1:161692455-161697933	0.12557	0.68708	2.45198	-3.36735	0.000758953	0.0105168	yes
SPON2	spondin 2, extracellular matrix protein	chr4:1160719-1202750	0.387955	2.14342	2.46595	-4.59124	4.40611e-06	0.000161578	yes
MDFI	MyoD family inhibitor	chr6:41606193-41621982	0.0808953	0.4475	2.46776	-3.05569	0.00224544	0.0245345	yes
GGT1	gamma-glutamyltransferase 1	chr22:24979716-25024972	0.716856	3.98291	2.47407	-6.14816	7.83845e-10	8.9703e-08	yes
ZFHX2	zinc finger homeobox 2	chr14:23990062-24020858	0.249829	1.39048	2.47657	-4.90299	9.43869e-07	4.38107e-05	yes
LOC100131733		chr12:109489844-109525831	0.248027	1.39153	2.48811	-3.42055	0.000624952	0.00905702	yes
SLC5A11	solute carrier family 5 (sodium/glucose cotransporter), member 11	chr16:24857550-24922944	0.0382431	0.214799	2.48972	-3.04345	0.00233882	0.0252627	yes
C14orf128		chr14:32544623-32545905	1.5529	8.74387	2.49331	-4.75808	1.95441e-06	8.05137e-05	yes
APCDD1L	adenomatosis polyposis coli down-regulated 1-like	chr20:57034424-57089949	2.48702	14.0574	2.49884	-5.81731	5.98014e-09	5.5515e-07	yes
B3GNT7	UDP-GlcNAc:betaGal beta-1,3-N-acetylglucosaminyltransferase 7	chr2:232260333-232265875	0.184757	1.04474	2.49945	-4.15196	3.29645e-05	0.000851369	yes
TNXB	tenascin XB	chr6_ssto_hap7:3306067-3368931	0.139593	0.79822	2.51556	-6.20665	5.41273e-10	6.47333e-08	yes
ADAMTS9	ADAM metallopeptidase with thrombospondin type 1 motif, 9	chr3:64501329-64997143	1.39569	8.05576	2.52904	-6.1135	9.74678e-10	1.07824e-07	yes
ANGPT1	angiopoietin 1	chr8:108261708-108510254	0.334343	1.93064	2.52968	-4.73134	2.23038e-06	8.94512e-05	yes
TNC	tenascin C	chr9:117781852-117880536	0.853134	4.93655	2.53266	-5.88921	3.8804e-09	3.8442e-07	yes
2004-09-01		chr17:56597609-56618179	0.564586	3.28433	2.54033	-5.13002	2.89705e-07	1.65769e-05	yes
ITGA10	integrin, alpha 10	chr1:145524988-145543868	0.036771	0.214476	2.54418	-3.45519	0.000549902	0.00826358	yes
C2orf55	chromosome 2 open reading frame 55	chr2:99410307-99552684	0.117834	0.687877	2.5454	-3.99938	6.35083e-05	0.00145792	yes
CA12	carbonic anhydrase XII	chr15:63615728-63674075	1.71566	10.0459	2.54978	-5.85257	4.84036e-09	4.72469e-07	yes
ANXA9	annexin A9	chr1:150954497-150968114	0.201274	1.17963	2.5511	-3.84139	0.00012234	0.0024909	yes
COL6A3	collagen, type VI, alpha 3	chr2:238232653-238322850	0.395593	2.31899	2.55141	-6.03132	1.62629e-09	1.72712e-07	yes
SLC44A3	solute carrier family 44, member 3	chr1:95285899-95360802	0.0630653	0.370735	2.55547	-3.1692	0.0015286	0.0181992	yes
COLEC12	collectin sub-family member 12	chr18:319353-500729	0.192119	1.13563	2.56342	-4.2067	2.59128e-05	0.000706351	yes
ACHE	acetylcholinesterase	chr7:100487613-100493541	0.102312	0.604933	2.5638	-3.75824	0.000171112	0.00326837	yes
P2RX6	purinergic receptor P2X, ligand-gated ion channel, 6	chr22:21369440-21382302	0.245594	1.45323	2.56492	-5.56147	2.67511e-08	2.07673e-06	yes
ZNF467	zinc finger protein 467	chr7:149461451-149470295	0.246286	1.45985	2.56741	-4.15371	3.27122e-05	0.000848152	yes
P2RY6	pyrimidinergic receptor P2Y, G-protein coupled, 6	chr11:72975568-73009664	0.263911	1.56491	2.56796	-5.42522	5.78818e-08	3.94042e-06	yes
NDST3	N-deacetylase/N-sulfotransferase (heparan glucosaminyl) 3	chr4:118955498-119179789	0.0667887	0.399599	2.58088	-3.98795	6.66475e-05	0.0015228	yes
GPR55	G protein-coupled receptor 55	chr2:231772041-231789941	0.0734826	0.439713	2.58109	-3.75724	0.000171797	0.00327673	yes
PTGS2	prostaglandin-endoperoxide synthase 2 (prostaglandin G/H synthase and cyclooxygenase)	chr1:186640942-186649559	0.0465603	0.280734	2.59203	-3.57851	0.000345559	0.00573412	yes
PCSK9	proprotein convertase subtilisin/kexin type 9	chr1:55505147-55530526	0.520536	3.13863	2.59206	-5.01353	5.34414e-07	2.70777e-05	yes
GPR68	G protein-coupled receptor 68	chr14:91698874-91720224	2.98972	18.0799	2.5963	-6.12728	8.9396e-10	1.00478e-07	yes
TRIM54	tripartite motif containing 54	chr2:27505295-27531130	0.113629	0.687868	2.5978	-3.58646	0.000335191	0.00559706	yes
CTSW	cathepsin W	chr11:65647282-65656010	0.767484	4.65215	2.59969	-4.53643	5.72141e-06	0.000204171	yes
IFI44L	interferon-induced protein 44-like	chr1:79086086-79111830	0.0412086	0.250589	2.60431	-3.71023	0.000207069	0.00381253	yes
SOX2	SRY (sex determining region Y)-box 2	chr3:181328149-181459005	0.035848	0.218051	2.6047	-3.19989	0.00137479	0.0167434	yes
TMEM189-UBE2V1	TMEM189-UBE2V1 readthrough	chr20:48697659-48770335	0.0870131	0.529493	2.60531	-3.0653	0.00217449	0.0240238	yes
NOX5	NADPH oxidase, EF-hand calcium binding domain 5	chr15:69116301-69564544	0.189878	1.15598	2.60597	-4.17467	2.98412e-05	0.000787558	yes
GGT3P	gamma-glutamyltransferase 3 pseudogene	chr22:18761200-18779474	0.0446806	0.27212	2.60652	-3.20213	0.00136414	0.0166596	yes
CITED1	Cbp/p300-interacting transactivator, with Glu/Asp-rich carboxy-terminal domain, 1	chrX:71521486-71527037	0.205409	1.27166	2.63014	-3.78328	0.000154774	0.00300383	yes
ZC3H12D	zinc finger CCCH-type containing 12D	chr6:149768764-149806148	0.042539	0.264699	2.63749	-3.64528	0.000267097	0.00462888	yes
C6orf223	chromosome 6 open reading frame 223	chr6:43968335-43973694	0.0498469	0.31048	2.63892	-3.45294	0.000554504	0.00829881	yes
TFF2	trefoil factor 2	chr21:43766465-43771208	0.463003	2.90148	2.64769	-3.79656	0.00014672	0.00291137	yes
NCRNA00239		chr14:102196772-102198862	0.350431	2.21645	2.66105	-3.57553	0.000349525	0.00578547	yes
METTL7B	methyltransferase like 7B	chr12:56075328-56106089	0.0627369	0.397813	2.66471	-3.28262	0.00102848	0.0132811	yes
IL6	interleukin 6 (interferon, beta 2)	chr7:22766764-22771621	14.1609	90.6772	2.67883	-6.74045	1.57891e-11	2.87125e-09	yes
TRANK1	tetratricopeptide repeat and ankyrin repeat containing 1	chr3:36868306-36986548	0.28478	1.82777	2.68216	-5.55346	2.8007e-08	2.12453e-06	yes
ZC3H12A	zinc finger CCCH-type containing 12A	chr1:37940117-37949978	2.79794	17.9586	2.68224	-6.24966	4.11357e-10	5.05627e-08	yes
TNFSF15	tumor necrosis factor (ligand) superfamily, member 15	chr9:117546913-117568408	0.186299	1.19951	2.68675	-6.91036	4.83413e-12	9.87279e-10	yes
LOC339524		chr1:87595446-87634886	0.0699051	0.450579	2.68831	-3.29233	0.000993599	0.0129259	yes
CCDC103	coiled-coil domain containing 103	chr17:42977152-42980629	0.507533	3.29358	2.69808	-4.42839	9.49384e-06	0.000309658	yes
MYH15	myosin, heavy chain 15	chr3:108099214-108248169	0.0605321	0.395177	2.70673	-4.252	2.11865e-05	0.000593357	yes
ATP6V0D2	ATPase, H+ transporting, lysosomal 38kDa, V0 subunit d2	chr8:87111137-87166454	0.152142	0.996929	2.71207	-4.10728	4.00345e-05	0.00100655	yes
ALOX5AP	arachidonate 5-lipoxygenase-activating protein	chr13:31287613-31338565	0.24841	1.62933	2.71348	-3.70286	0.000213186	0.00389814	yes
GPRC5D	G protein-coupled receptor, family C, group 5, member D	chr12:13093707-13103318	0.11537	0.771383	2.74118	-3.30578	0.000947139	0.0124488	yes
GOLGA7B	golgin A7 family, member B	chr10:99609994-99790408	0.203183	1.38181	2.76571	-4.55339	5.27895e-06	0.000190429	yes
NFE2	nuclear factor (erythroid-derived 2), 45kDa	chr12:54685894-54694791	0.0925954	0.638529	2.78574	-3.48251	0.00049673	0.00757431	yes
LIPG	lipase, endothelial	chr18:47088425-47119278	1.21615	8.52738	2.80978	-6.24773	4.16449e-10	5.07189e-08	yes
HOXA13	homeobox A13	chr7:27236497-27239725	0.207653	1.45739	2.81114	-4.54042	5.61421e-06	0.000201357	yes
LOC100505839		chr10:105353782-105615164	0.162839	1.14441	2.81309	-4.22529	2.3863e-05	0.00065859	yes
TNFRSF1B	tumor necrosis factor receptor superfamily, member 1B	chr1:12227058-12269277	2.21402	15.7693	2.83238	-6.68856	2.2538e-11	3.83579e-09	yes
RARRES2	retinoic acid receptor responder (tazarotene induced) 2	chr7:150035405-150038763	3.99581	28.4879	2.83379	-5.69946	1.20187e-08	1.0098e-06	yes
EGR2	early growth response 2	chr10:64571754-64578927	0.0647074	0.46332	2.84001	-3.81637	0.000135428	0.00271155	yes
LGALS12	lectin, galactoside-binding, soluble, 12	chr11:63273522-63284246	0.139767	1.00178	2.84148	-3.98618	6.71458e-05	0.00152892	yes
FBXO2	F-box protein 2	chr1:11708416-11723384	0.197288	1.4268	2.85441	-4.29999	1.70808e-05	0.000495502	yes
APOA1	apolipoprotein A-I	chr11:116706467-116708338	0.572248	4.14318	2.85603	-4.50911	6.51011e-06	0.000226235	yes
SERPINF2	serpin peptidase inhibitor, clade F (alpha-2 antiplasmin, pigment epithelium derived factor), member 2	chr17:1646128-1658559	0.13044	0.947035	2.86003	-4.13234	3.59089e-05	0.000918478	yes
MYH16	myosin, heavy chain 16 pseudogene	chr7:98870922-98895594	0.683568	4.97701	2.86412	-5.4105	6.2848e-08	4.25667e-06	yes
ANO1	anoctamin 1, calcium activated chloride channel	chr11:69924406-70035652	0.0288393	0.210304	2.86637	-3.62304	0.000291158	0.00496802	yes
HRASLS5	HRAS-like suppressor family, member 5	chr11:63228874-63258680	0.0644049	0.471005	2.8705	-3.90747	9.32665e-05	0.00199374	yes
PLEKHG4B	pleckstrin homology domain containing, family G (with RhoGef domain) member 4B	chr5:140371-190087	0.0903066	0.662289	2.87456	-5.18921	2.11188e-07	1.25157e-05	yes
SYT12	synaptotagmin XII	chr11:66790188-66818334	0.105655	0.779621	2.88341	-4.42203	9.77774e-06	0.000314785	yes
KRT16	keratin 16	chr17:39766029-39769079	0.0323791	0.240499	2.8929	-2.94524	0.00322705	0.0319456	yes
PIK3C2B	phosphoinositide-3-kinase, class 2, beta polypeptide	chr1:204391756-204459474	0.288196	2.1862	2.9233	-5.84155	5.17169e-09	4.97862e-07	yes
CD69	CD69 molecule	chr12:9905080-9913497	0.0333194	0.254346	2.93236	-3.00642	0.00264346	0.0276269	yes
SLC43A2	solute carrier family 43, member 2	chr17:1477694-1532130	0.702859	5.3703	2.9337	-5.80568	6.41072e-09	5.90988e-07	yes
AQP3	aquaporin 3 (Gill blood group)	chr9:33441158-33447590	1.0023	7.76154	2.95303	-5.70335	1.17478e-08	9.93323e-07	yes
GPR115	G protein-coupled receptor 115	chr6:47666287-47689757	0.0615771	0.477476	2.95496	-4.06367	4.83066e-05	0.00117234	yes
TNFSF13B	tumor necrosis factor (ligand) superfamily, member 13b	chr13:108921975-108960832	0.0469096	0.368478	2.97362	-3.74078	0.000183448	0.00345428	yes
RTN1	reticulon 1	chr14:60062692-60337557	0.0533864	0.419624	2.97455	-4.03337	5.49832e-05	0.00130203	yes
SBSN	suprabasin	chr19:36014267-36019253	0.0566871	0.451318	2.99305	-2.96835	0.00299404	0.0303995	yes
TCP11L2	t-complex 11 (mouse)-like 2	chr12:106696579-106740792	0.693639	5.54993	3.00021	-5.688	1.28535e-08	1.07314e-06	yes
SELPLG	selectin P ligand	chr12:109015678-109027670	0.518835	4.20987	3.02043	-5.705	1.16341e-08	9.90016e-07	yes
CXCL3	chemokine (C-X-C motif) ligand 3	chr4:74902310-74904490	3.31071	27.5001	3.05423	-6.48377	8.94562e-11	1.38085e-08	yes
LOC100127888		chr20:61273795-61303647	0.366934	3.04915	3.05482	-4.8972	9.7213e-07	4.49652e-05	yes
AKR1C2	aldo-keto reductase family 1, member C2 (dihydrodiol dehydrogenase 2; bile acid binding protein; 3-alpha hydroxysteroid dehydrogenase, type III)	chr10:5031963-5060207	0.491915	4.08806	3.05494	-5.20943	1.89426e-07	1.12764e-05	yes
CALHM3	calcium homeostasis modulator 3	chr10:105232559-105238997	0.192106	1.61744	3.07373	-4.58412	4.55906e-06	0.000166726	yes
RAB37	RAB37, member RAS oncogene family	chr17:72667254-72743474	0.0714954	0.60423	3.07918	-4.37663	1.20528e-05	0.000372964	yes
GPRC5C	G protein-coupled receptor, family C, group 5, member C	chr17:72427665-72443568	0.517582	4.45044	3.10409	-5.721	1.05901e-08	9.24895e-07	yes
EGR3	early growth response 3	chr8:22545172-22550815	0.0323917	0.288479	3.15477	-4.28939	1.79163e-05	0.000512531	yes
AKR1C1	aldo-keto reductase family 1, member C1 (dihydrodiol dehydrogenase 1; 20-alpha (3-alpha)-hydroxysteroid dehydrogenase)	chr10:5005452-5020158	0.59207	5.27552	3.15547	-5.4805	4.24114e-08	3.05984e-06	yes
B3GALT4	UDP-Gal:betaGlcNAc beta 1,3-galactosyltransferase, polypeptide 4	chr6_qbl_hap6:4477154-4478841	0.121689	1.11598	3.19704	-6.40851	1.46951e-10	2.12041e-08	yes
AKR1C3	aldo-keto reductase family 1, member C3 (3-alpha hydroxysteroid dehydrogenase, type II)	chr10:5136566-5149878	3.23263	29.714	3.20036	-6.86453	6.67089e-12	1.32173e-09	yes
SSTR2	somatostatin receptor 2	chr17:71161158-71168062	0.264428	2.47245	3.22499	-5.63337	1.76722e-08	1.43048e-06	yes
PAK6	p21 protein (Cdc42/Rac)-activated kinase 6	chr15:40453208-40569688	0.386718	3.64877	3.23806	-6.93596	4.03477e-12	8.369e-10	yes
VCAM1	vascular cell adhesion molecule 1	chr1:101185194-101204601	0.0437543	0.418658	3.25827	-4.3242	1.53087e-05	0.000454638	yes
NRCAM	neuronal cell adhesion molecule	chr7:107788069-108096841	0.070954	0.682211	3.26526	-5.34927	8.83097e-08	5.80352e-06	yes
DYNC1I1	dynein, cytoplasmic 1, intermediate chain 1	chr7:95401816-95727736	0.0232341	0.225901	3.28138	-3.96304	7.40012e-05	0.0016455	yes
HSPA7	heat shock 70kDa protein 7 (HSP70B)	chr1:161575847-161578341	0.0216843	0.211384	3.28514	-3.38198	0.000719657	0.0100775	yes
AKAP14	A kinase (PRKA) anchor protein 14	chrX:119029934-119054679	0.0493365	0.481306	3.28623	-2.93652	0.00331921	0.0326631	yes
KPNA7	karyopherin alpha 7 (importin alpha 8)	chr7:98771195-98805089	0.0220096	0.219438	3.31761	-2.87807	0.00400112	0.0375226	yes
PI16	peptidase inhibitor 16	chr6:36916037-36932613	0.116681	1.16388	3.31831	-4.79828	1.60032e-06	6.89748e-05	yes
SOX4	SRY (sex determining region Y)-box 4	chr6:21593970-21598849	0.257075	2.69113	3.38795	-6.369	1.90259e-10	2.60381e-08	yes
O3FAR1	omega-3 fatty acid receptor 1	chr10:95326420-95349829	0.073709	0.782187	3.4076	-4.9842	6.22177e-07	3.07555e-05	yes
IL4I1	interleukin 4 induced 1	chr19:50392912-50437193	0.102824	1.14517	3.47732	-4.79364	1.63786e-06	7.01373e-05	yes
CSF1R	colony stimulating factor 1 receptor	chr5:149432852-149492935	0.253836	2.84579	3.48686	-6.39568	1.59832e-10	2.25606e-08	yes
UNC13A	unc-13 homolog A (C. elegans)	chr19:17712135-17799008	0.0727588	0.835682	3.52176	-6.19062	5.99288e-10	6.97856e-08	yes
RNF224	ring finger protein 224	chr9:140122016-140124090	0.050227	0.589797	3.55368	-4.14148	3.45066e-05	0.000889466	yes
ITGB8	integrin, beta 8	chr7:20370723-20455382	0.0995048	1.20282	3.59552	-6.50262	7.89315e-11	1.26243e-08	yes
ALDH3A1	aldehyde dehydrogenase 3 family, member A1	chr17:19641296-19651746	0.146456	1.79166	3.61275	-5.50164	3.76271e-08	2.775e-06	yes
AKR1C4	aldo-keto reductase family 1, member C4 (chlordecone reductase; 3-alpha hydroxysteroid dehydrogenase, type I; dihydrodiol dehydrogenase 4)	chr10:5238796-5260910	0.227589	2.79445	3.61806	-5.32613	1.00326e-07	6.46517e-06	yes
NUDT7	nudix (nucleoside diphosphate linked moiety X)-type motif 7	chr16:77756409-77776154	0.0436428	0.549742	3.65494	-3.33706	0.000846693	0.0114575	yes
ARC	activity-regulated cytoskeleton-associated protein	chr8:143692408-143695833	0.0242119	0.318364	3.71689	-4.3533	1.34106e-05	0.000407383	yes
STEAP4	STEAP family member 4	chr7:87905742-87936228	0.0311374	0.409934	3.71867	-5.23866	1.61747e-07	9.75993e-06	yes
TRY6		chr7:142478755-142482399	0.119224	1.57712	3.72555	-4.119	3.80518e-05	0.000965846	yes
KLRC3	killer cell lectin-like receptor subfamily C, member 3	chr12:10564912-10573194	0.0874273	1.17223	3.74503	-3.72207	0.000197598	0.00368934	yes
COL15A1	collagen, type XV, alpha 1	chr9:101706136-101833068	0.111118	1.4906	3.74573	-6.44008	1.19412e-10	1.78112e-08	yes
KLRK1	killer cell lectin-like receptor subfamily K, member 1	chr12:10524950-10562745	0.0235167	0.331187	3.81589	-3.35499	0.000793679	0.0108956	yes
CXCL11	chemokine (C-X-C motif) ligand 11	chr4:76932335-77033955	0.502798	7.10212	3.8202	-6.80035	1.04368e-11	2.00794e-09	yes
RND1	Rho family GTPase 1	chr12:49250914-49259653	0.0671262	0.958081	3.8352	-4.76701	1.8698e-06	7.78107e-05	yes
C6orf165	chromosome 6 open reading frame 165	chr6:88117688-88174191	0.0244814	0.353438	3.8517	-4.0283	5.61807e-05	0.00132582	yes
CSF3	colony stimulating factor 3 (granulocyte)	chr17:38171612-38174066	0.683177	9.89696	3.85665	-11.2409	0	0	yes
LOC646324		chr2:216476284-216708259	0.0142848	0.21129	3.88667	-4.06791	4.74376e-05	0.00116323	yes
CMKLR1	chemokine-like receptor 1	chr12:108681819-108733094	0.0277797	0.412704	3.89301	-5.01188	5.39013e-07	2.72068e-05	yes
TMPRSS2	transmembrane protease, serine 2	chr21:42836476-42880085	0.127074	1.94544	3.93636	-6.37512	1.82814e-10	2.52797e-08	yes
MMP9	matrix metallopeptidase 9 (gelatinase B, 92kDa gelatinase, 92kDa type IV collagenase)	chr20:44637545-44645200	0.0231245	0.360801	3.96371	-4.15571	3.24279e-05	0.000842666	yes
BMF	Bcl2 modifying factor	chr15:40380090-40401075	0.50976	8.28776	4.02309	-13.4368	0	0	yes
AKR1B10	aldo-keto reductase family 1, member B10 (aldose reductase)	chr7:134212342-134226166	0.0701091	1.17928	4.07216	-5.09091	3.56348e-07	1.92298e-05	yes
SERPINA3	serpin peptidase inhibitor, clade A (alpha-1 antiproteinase, antitrypsin), member 3	chr14:95078712-95090390	0.0706488	1.20225	4.08893	-5.11489	3.13929e-07	1.7584e-05	yes
SLCO4C1	solute carrier organic anion transporter family, member 4C1	chr5:101569690-101632253	0.233945	4.00997	4.09935	-7.86965	3.55271e-15	1.27466e-12	yes
BDKRB2	bradykinin receptor B2	chr14:96671133-96710666	0.0292001	0.501514	4.10225	-5.32318	1.01971e-07	6.53945e-06	yes
KLRC2	killer cell lectin-like receptor subfamily C, member 2	chr12:10583204-10588592	0.0479356	0.846413	4.14219	-4.36035	1.29856e-05	0.000398116	yes
SYT2	synaptotagmin II	chr1:202559723-202679551	0.0543409	0.972087	4.16097	-6.96762	3.22342e-12	7.01491e-10	yes
TNFRSF10C	tumor necrosis factor receptor superfamily, member 10c, decoy without an intracellular domain	chr8:22960325-22974950	0.151472	2.71262	4.16256	-6.03327	1.60673e-09	1.7201e-07	yes
PCDHGC5	protocadherin gamma subfamily C, 5	chr5:140710250-140892548	0.014607	0.262551	4.16786	-4.06373	4.82943e-05	0.00117234	yes
LTB	lymphotoxin beta (TNF superfamily, member 3)	chr6_ssto_hap7:2879135-2881003	3.77176	69.1579	4.19659	-18.2126	0	0	yes
LOC100507410		chr17:77015289-77045870	0.0455201	0.846935	4.21768	-3.21455	0.00130648	0.0161185	yes
TNF	tumor necrosis factor	chr6_ssto_hap7:2874149-2876913	0.245639	4.74411	4.27153	-11.7979	0	0	yes
SYN1	synapsin I	chrX:47420514-47479256	0.0222953	0.436337	4.29063	-5.09545	3.47917e-07	1.89287e-05	yes
LOC285972		chr7:150130740-150145228	0.0536737	1.08965	4.3435	-5.46753	4.56355e-08	3.23963e-06	yes
WNT10A	wingless-type MMTV integration site family, member 10A	chr2:219745253-219758651	0.129263	2.62465	4.34374	-6.76914	1.29554e-11	2.4223e-09	yes
F2RL3	coagulation factor II (thrombin) receptor-like 3	chr19:16999824-17002830	0.203211	4.33044	4.41347	-7.64771	2.04281e-14	6.16325e-12	yes
CXCL10	chemokine (C-X-C motif) ligand 10	chr4:76932335-77033955	0.335231	7.43064	4.47026	-7.2792	3.35731e-13	8.73889e-11	yes
PRSS1	protease, serine, 1 (trypsin 1)	chr7:142457317-142460927	0.256457	5.68486	4.47034	-6.34462	2.22981e-10	2.97148e-08	yes
MAOB	monoamine oxidase B	chrX:43625855-43741721	0.110161	2.44784	4.47382	-6.94277	3.84492e-12	8.1018e-10	yes
CXCL1	chemokine (C-X-C motif) ligand 1 (melanoma growth stimulating activity, alpha)	chr4:74735107-74736955	11.8293	268.839	4.50631	-11.2689	0	0	yes
RASSF9	Ras association (RalGDS/AF-6) domain family (N-terminal) member 9	chr12:86198329-86230318	0.0103103	0.241751	4.55136	-2.96775	0.00299988	0.0303995	yes
PRSS2	protease, serine, 2 (trypsin 2)	chr7:142478755-142482399	1.17047	27.4953	4.55402	-7.00445	2.47957e-12	5.67523e-10	yes
CX3CL1	chemokine (C-X3-C motif) ligand 1	chr16:57406412-57418956	0.319233	8.13539	4.67153	-8.87364	0	0	yes
PECAM1	platelet/endothelial cell adhesion molecule	chr17:62396775-62407083	0.0274641	0.705133	4.68228	-6.17	6.82902e-10	7.88307e-08	yes
DIRAS3	DIRAS family, GTP-binding RAS-like 3	chr1:68167147-68698284	0.0573534	1.53433	4.74159	-5.81858	5.93487e-09	5.54827e-07	yes
CRTAM	cytotoxic and regulatory T cell molecule	chr11:122709253-122743347	0.148517	4.02251	4.75939	-7.74034	9.99201e-15	3.3161e-12	yes
LGR5	leucine-rich repeat containing G protein-coupled receptor 5	chr12:71833811-71978621	0.0184847	0.511359	4.78993	-5.10728	3.26831e-07	1.80778e-05	yes
IHH	Indian hedgehog	chr2:219919140-219925238	0.00881442	0.361295	5.35717	-3.52808	0.000418579	0.00662293	yes
IL1RN	interleukin 1 receptor antagonist	chr2:113875468-113891593	0.0106417	0.819203	6.26642	-3.03971	0.00236808	0.0254957	yes
C15orf63	chromosome 15 open reading frame 63	chr15:44038588-44094769	0	12.7432	1.79769e+308	1.79769e+308	1.58132e-06	6.83779e-05	yes
C17orf61-PLSCR3		chr17:7284363-7307450	0	1.40758	1.79769e+308	1.79769e+308	0.000256644	0.00447105	yes
C1orf187	chromosome 1 open reading frame 187	chr1:11751779-11780336	0	0.244467	1.79769e+308	1.79769e+308	0.00277283	0.0286009	yes
PADI4	peptidyl arginine deiminase, type IV	chr1:17634688-17690495	0	0.61457	1.79769e+308	1.79769e+308	0.000455559	0.00707316	yes
RAB17	RAB17, member RAS oncogene family	chr2:238482963-238499769	0	0.481571	1.79769e+308	1.79769e+308	4.75809e-05	0.00116323	yes
SYNGR3	synaptogyrin 3	chr16:2039944-2044276	0	0.239952	1.79769e+308	1.79769e+308	0.0021668	0.0240071	yes
ZNF664-FAM101A		chr12:124457760-124800570	0	0.219174	1.79769e+308	1.79769e+308	0.00189629	0.0217127	yes
ATP5J2-PTCD1	ATP5J2-PTCD1 readthrough	chr7:99006599-99063824	0.920044	0	-1.79769e+308	-1.79769e+308	3.09043e-05	0.000812386	yes
BAGE2	B melanoma antigen family, member 2	chr21:11020840-11098937	0.252259	0	-1.79769e+308	-1.79769e+308	0.00277934	0.0286457	yes
EFNA2	ephrin-A2	chr19:1286151-1301429	0.220958	0	-1.79769e+308	-1.79769e+308	0.00182522	0.0210694	yes
H3F3A	H3 histone, family 3A	chr1:226250406-226259703	2.56141	0	-1.79769e+308	-1.79769e+308	0.000282282	0.00483522	yes
KRTAP2-4	keratin associated protein 2-4	chr17:39221366-39222131	0.730219	0	-1.79769e+308	-1.79769e+308	0.00182522	0.0210694	yes
RNF103-VPS24		chr2:86730551-87005164	0.246222	0	-1.79769e+308	-1.79769e+308	0.00209879	0.0233541	yes
TM4SF19-TCTEX1D2		chr3:196018088-196065291	0.440299	0	-1.79769e+308	-1.79769e+308	0.00494332	0.044042	yes
