# Supplementary material for: The mevalonate precursor enzyme HMGCS1 is a novel marker and key mediator of cancer stem cell enrichment in luminal and basal models of breast cancer
Source: PLoS One. 2020 Jul 21;15(7):e0236187. doi: 10.1371/journal.pone.0236187 (PMC7373278; doi:10.1371/journal.pone.0236187)
Supplement: S2 Data — (XLSX) [file pone.0236187.s014.xlsx]

## Sheet: MCF7 monolayer
	Spearman's correlation coefficients for MCF7 monolayer cells. Spearman's correlation coefficients were computed for each pair of genes. Significant correlations coefficients ≤-0.4 and ≥0.4 are shown. The significance level is indicated as * p≤0.05 and ** p≤0.01. N corresponds to the number of cells contributing to a correlation. Positive correlations are highlighted in green and negative correlat…
			CD44	ALDH1A3	ABCG2	SOX2	POU5F1	NANOG	SNAI1	FOSL1	CCNA2	MKI67
	CD44	Correlation Coefficient
		Sig. (2-tailed)
		N
	ALDH1A3	Correlation Coefficient
		Sig. (2-tailed)
		N
	ABCG2	Correlation Coefficient	.426**	.528**
		Sig. (2-tailed)	0.01	0.005
		N	36	27
	SOX2	Correlation Coefficient
		Sig. (2-tailed)
		N
	POU5F1	Correlation Coefficient
		Sig. (2-tailed)
		N
	NANOG	Correlation Coefficient
		Sig. (2-tailed)
		N
	SNAI1	Correlation Coefficient						.687**
		Sig. (2-tailed)						0.01
		N						13
	FOSL1	Correlation Coefficient
		Sig. (2-tailed)
		N
	CCNA2	Correlation Coefficient
		Sig. (2-tailed)
		N
	MKI67	Correlation Coefficient								.560*	.539**
		Sig. (2-tailed)								0.013	0.000113
		N								19	46

## Sheet: MCF7 anoikis-resistant
	Spearman's correlation coefficients for MCF7 anoikis-reistant cells. Spearman's correlation coefficients were computed for each pair of genes. Significant correlations coefficients ≤-0.4 and ≥0.4 are shown. The significance level is indicated as * p≤0.05 and ** p≤0.01. N corresponds to the number of cells contributing to a correlation. Positive correlations are highlighted in green and negative c…
			CD44	ALDH1A3	ABCG2	SOX2	POU5F1	NANOG	SNAI1	FOSL1	CCNA2	MKI67
	CD44	Correlation Coefficient
		Sig. (2-tailed)
		N
	ALDH1A3	Correlation Coefficient
		Sig. (2-tailed)
		N
	ABCG2	Correlation Coefficient		.639**
		Sig. (2-tailed)		6.3e-05
		N		33
	SOX2	Correlation Coefficient	-.719**
		Sig. (2-tailed)	0.004
		N	14
	POU5F1	Correlation Coefficient
		Sig. (2-tailed)
		N
	NANOG	Correlation Coefficient					.526**
		Sig. (2-tailed)					0.003
		N					29
	SNAI1	Correlation Coefficient
		Sig. (2-tailed)
		N
	FOSL1	Correlation Coefficient	.439**	.444**
		Sig. (2-tailed)	0.005	0.004
		N	39	41
	CCNA2	Correlation Coefficient	.408*			-.661*				.414*
		Sig. (2-tailed)	0.018			0.038				0.017
		N	33			10				33
	MKI67	Correlation Coefficient	.423*			-.587*					.502**
		Sig. (2-tailed)	0.01			0.045					0.003
		N	36			12					33

## Sheet: T47D monolayer
	Spearman's correlation coefficients for T47D monolayer cells. Spearman's correlation coefficients were computed for each pair of genes. Significant correlations coefficients ≤-0.4 and ≥0.4 are shown. The significance level is indicated as * p≤0.05 and ** p≤0.01. N corresponds to the number of cells contributing to a correlation. Positive correlations are highlighted in green and negative correlat…
			CD44	ALDH1A3	ABCG2	SOX2	POU5F1	NANOG	SNAI1	FOSL1	CCNA2	MKI67
	CD44	Correlation Coefficient
		Sig. (2-tailed)
		N
	ALDH1A3	Correlation Coefficient
		Sig. (2-tailed)
		N
	ABCG2	Correlation Coefficient
		Sig. (2-tailed)
		N
	SOX2	Correlation Coefficient
		Sig. (2-tailed)
		N
	POU5F1	Correlation Coefficient	.506**
		Sig. (2-tailed)	0.004
		N	30
	NANOG	Correlation Coefficient
		Sig. (2-tailed)
		N
	SNAI1	Correlation Coefficient
		Sig. (2-tailed)
		N
	FOSL1	Correlation Coefficient
		Sig. (2-tailed)
		N
	CCNA2	Correlation Coefficient		.488*		.722**	-.743**			-.786*
		Sig. (2-tailed)		0.034		0.005	0.002			0.021
		N		19		13	15			8
	MKI67	Correlation Coefficient									.681**
		Sig. (2-tailed)									0.000179
		N									25

## Sheet: T47D anoikis-resistant
	Spearman's correlation coefficients for T47D anoikis-resistant cells. Spearman's correlation coefficients were computed for each pair of genes. Significant correlations coefficients ≤-0.4 and ≥0.4 are shown. The significance level is indicated as * p≤0.05 and ** p≤0.01. N corresponds to the number of cells contributing to a correlation. Positive correlations are highlighted in green and negative …
			CD44	ALDH1A3	ABCG2	SOX2	POU5F1	NANOG	SNAI1	FOSL1	CCNA2	MKI67
	CD44	Correlation Coefficient
		Sig. (2-tailed)
		N
	ALDH1A3	Correlation Coefficient
		Sig. (2-tailed)
		N
	ABCG2	Correlation Coefficient
		Sig. (2-tailed)
		N
	SOX2	Correlation Coefficient
		Sig. (2-tailed)
		N
	POU5F1	Correlation Coefficient
		Sig. (2-tailed)
		N
	NANOG	Correlation Coefficient					.471**
		Sig. (2-tailed)					0.002
		N					39
	SNAI1	Correlation Coefficient					.657**
		Sig. (2-tailed)					0.002
		N					20
	FOSL1	Correlation Coefficient
		Sig. (2-tailed)
		N
	CCNA2	Correlation Coefficient
		Sig. (2-tailed)
		N
	MKI67	Correlation Coefficient									.614**
		Sig. (2-tailed)									0.004
		N									20

## Sheet: MDA231 monolayer
	Spearman's correlation coefficients for MDA231 monolayer cells. Spearman's correlation coefficients were computed for each pair of genes. Significant correlations coefficients ≤-0.4 and ≥0.4 are shown. The significance level is indicated as * p≤0.05 and ** p≤0.01. N corresponds to the number of cells contributing to a correlation. Positive correlations are highlighted in green and negative correl…
			CD44	ALDH1A3	ABCG2	SOX2	POU5F1	NANOG	SNAI1	FOSL1	CCNA2	MKI67
	CD44	Correlation Coefficient
		Sig. (2-tailed)
		N
	ALDH1A3	Correlation Coefficient	.439**
		Sig. (2-tailed)	0.007
		N	36
	ABCG2	Correlation Coefficient
		Sig. (2-tailed)
		N
	SOX2	Correlation Coefficient
		Sig. (2-tailed)
		N
	POU5F1	Correlation Coefficient
		Sig. (2-tailed)
		N
	NANOG	Correlation Coefficient
		Sig. (2-tailed)
		N
	SNAI1	Correlation Coefficient
		Sig. (2-tailed)
		N
	FOSL1	Correlation Coefficient
		Sig. (2-tailed)
		N
	CCNA2	Correlation Coefficient								.401**
		Sig. (2-tailed)								0.002
		N								57
	MKI67	Correlation Coefficient	.578**						-.731**	.619**	.831**
		Sig. (2-tailed)	2.50685e-07						0.005	2.34634e-08	0
		N	68						13	67	55

## Sheet: MDA231 anoikis-resistant
	Spearman's correlation coefficients for MDA231 anoikis-resistant cells. Spearman's correlation coefficients were computed for each pair of genes. Significant correlations coefficients ≤-0.4 and ≥0.4 are shown. The significance level is indicated as * p≤0.05 and ** p≤0.01. N corresponds to the number of cells contributing to a correlation. Positive correlations are highlighted in green and negativ…
			CD44	ALDH1A3	ABCG2	SOX2	POU5F1	NANOG	SNAI1	FOSL1	CCNA2	MKI67
	CD44	Correlation Coefficient
		Sig. (2-tailed)
		N
	ALDH1A3	Correlation Coefficient	.516**
		Sig. (2-tailed)	0.007
		N	26
	ABCG2	Correlation Coefficient
		Sig. (2-tailed)
		N
	SOX2	Correlation Coefficient
		Sig. (2-tailed)
		N
	POU5F1	Correlation Coefficient
		Sig. (2-tailed)
		N
	NANOG	Correlation Coefficient
		Sig. (2-tailed)
		N
	SNAI1	Correlation Coefficient
		Sig. (2-tailed)
		N
	FOSL1	Correlation Coefficient
		Sig. (2-tailed)
		N
	CCNA2	Correlation Coefficient								.596**
		Sig. (2-tailed)								0.000126
		N								36
	MKI67	Correlation Coefficient								.667**	.579**
		Sig. (2-tailed)								3.04987e-07	0.000413
		N								47	33

## Sheet: CAL120 monolayer
	Spearman's correlation coefficients for CAL120 monolayer cells. Spearman's correlation coefficients were computed for each pair of genes. Significant correlations coefficients ≤-0.4 and ≥0.4 are shown. The significance level is indicated as * p≤0.05 and ** p≤0.01. N corresponds to the number of cells contributing to a correlation. Positive correlations are highlighted in green and negative correl…
			CD44	ALDH1A3	ABCG2	SOX2	POU5F1	NANOG	SNAI1	FOSL1	CCNA2	MKI67
	CD44	Correlation Coefficient
		Sig. (2-tailed)
		N
	ALDH1A3	Correlation Coefficient
		Sig. (2-tailed)
		N
	ABCG2	Correlation Coefficient
		Sig. (2-tailed)
		N
	SOX2	Correlation Coefficient
		Sig. (2-tailed)
		N
	POU5F1	Correlation Coefficient
		Sig. (2-tailed)
		N
	NANOG	Correlation Coefficient					.453*
		Sig. (2-tailed)					0.034
		N					22
	SNAI1	Correlation Coefficient
		Sig. (2-tailed)
		N
	FOSL1	Correlation Coefficient	.540**
		Sig. (2-tailed)	1e-06
		N	70
	CCNA2	Correlation Coefficient								.567**
		Sig. (2-tailed)								4e-06
		N								57
	MKI67	Correlation Coefficient								.507**	.686**
		Sig. (2-tailed)								1.9e-05	3.78388e-09
		N								64	57

## Sheet: CAL120 anoikis-resistant
	Spearman's correlation coefficients for CAL120 anoikis-resistant cells. Spearman's correlation coefficients were computed for each pair of genes. Significant correlations coefficients ≤-0.4 and ≥0.4 are shown. The significance level is indicated as * p≤0.05 and ** p≤0.01. N corresponds to the number of cells contributing to a correlation. Positive correlations are highlighted in green and negativ…
			CD44	ALDH1A3	ABCG2	SOX2	POU5F1	NANOG	SNAI1	FOSL1	CCNA2	MKI67
	CD44	Correlation Coefficient
		Sig. (2-tailed)
		N
	ALDH1A3	Correlation Coefficient
		Sig. (2-tailed)
		N
	ABCG2	Correlation Coefficient
		Sig. (2-tailed)
		N
	SOX2	Correlation Coefficient
		Sig. (2-tailed)
		N
	POU5F1	Correlation Coefficient
		Sig. (2-tailed)
		N
	NANOG	Correlation Coefficient
		Sig. (2-tailed)
		N
	SNAI1	Correlation Coefficient
		Sig. (2-tailed)
		N
	FOSL1	Correlation Coefficient	.549**
		Sig. (2-tailed)	2.1e-05
		N	53
	CCNA2	Correlation Coefficient						.477*		.489**
		Sig. (2-tailed)						0.029		0.003
		N						21		35
	MKI67	Correlation Coefficient									.569**
		Sig. (2-tailed)									0.001
		N									33
