# Supplementary material for: The mevalonate precursor enzyme HMGCS1 is a novel marker and key mediator of cancer stem cell enrichment in luminal and basal models of breast cancer
Source: PLoS One. 2020 Jul 21;15(7):e0236187. doi: 10.1371/journal.pone.0236187 (PMC7373278; doi:10.1371/journal.pone.0236187)
Supplement: S3 Data — (XLSX) [file pone.0236187.s015.xlsx]

## Sheet: Fig 1B Canonical Pathways
© 2000-2014 Ingenuity Systems, Inc. All rights reserved.
Ingenuity Canonical Pathways	-log(p-value)	Ratio	Molecules
Superpathway of Cholesterol Biosynthesis	8.79E00	6.9E-02	MVD,SQLE,IDI1,MSMO1,HMGCR,HMGCS1
Mevalonate Pathway I	6.54E00	1.38E-01	MVD,IDI1,HMGCR,HMGCS1
Superpathway of Geranylgeranyldiphosphate Biosynthesis I (via Mevalonate)	6.1E00	1.08E-01	MVD,IDI1,HMGCR,HMGCS1
Estrogen Biosynthesis	4.84E00	8.16E-02	CYP1A1,AKR1C3,AKR1C4,CYP1B1
Bile Acid Biosynthesis, Neutral Pathway	4.8E00	5.17E-02	AKR1C1/AKR1C2,AKR1C3,AKR1C4
Methylglyoxal Degradation III	4.6E00	1.36E-01	AKR1C1/AKR1C2,AKR1B10,AKR1C3
Putrescine Degradation III	4.42E00	1E-01	MAOB,SAT1,ALDH3A1
Retinoate Biosynthesis I	3.58E00	8.11E-02	AKR1B10,AKR1C3,AKR1C4
Cholesterol Biosynthesis I	2.94E00	5E-02	SQLE,MSMO1
Cholesterol Biosynthesis II (via 24,25-dihydrolanosterol)	2.94E00	5E-02	SQLE,MSMO1
Cholesterol Biosynthesis III (via Desmosterol)	2.94E00	5E-02	SQLE,MSMO1
Androgen Biosynthesis	2.87E00	7.69E-02	AKR1C3,AKR1C4
Superpathway of Melatonin Degradation	2.77E00	3.7E-02	MAOB,CYP1A1,CYP1B1
Tryptophan Degradation X (Mammalian, via Tryptamine)	2.65E00	6.9E-02	MAOB,ALDH3A1
Glucocorticoid Receptor Signaling	2.45E00	1.67E-02	NFKBIA,VIPR1,ANXA1,HSPA6,TSC22D3
Dopamine Degradation	2.4E00	5.26E-02	MAOB,ALDH3A1
Xenobiotic Metabolism Signaling	2.38E00	1.74E-02	HMOX1,MAOB,CYP1A1,ALDH3A1,CYP1B1
Bupropion Degradation	2.34E00	6.06E-02	CYP1A1,CYP1B1
Apoptosis Signaling	2.3E00	3E-02	CAPN8,NFKBIA,BIRC3
Acetone Degradation I (to Methylglyoxal)	2.3E00	5.56E-02	CYP1A1,CYP1B1
TNFR2 Signaling	2.27E00	5.88E-02	NFKBIA,BIRC3
NRF2-mediated Oxidative Stress Response	2.26E00	2.05E-02	HMOX1,FOSL1,GCLM,TXNRD1
Antioxidant Action of Vitamin C	2.19E00	2.7E-02	HMOX1,NFKBIA,TXNRD1
TWEAK Signaling	2.13E00	5.13E-02	NFKBIA,BIRC3
Epoxysqualene Biosynthesis	2.11E00	1.11E-01	SQLE
Noradrenaline and Adrenaline Degradation	2.06E00	3.77E-02	MAOB,ALDH3A1
Glutathione Biosynthesis	1.93E00	9.09E-02	GCLM
PI3K Signaling in B Lymphocytes	1.86E00	2.1E-02	NFKBIA,DAPP1,PLEKHA4
TNFR1 Signaling	1.84E00	3.7E-02	NFKBIA,BIRC3
Uracil Degradation II (Reductive)	1.81E00	9.09E-02	DPYSL2
Heme Degradation	1.81E00	9.09E-02	HMOX1
Spermine and Spermidine Degradation I	1.81E00	7.14E-02	SAT1
Thymine Degradation	1.81E00	9.09E-02	DPYSL2
Melatonin Degradation II	1.81E00	8.33E-02	MAOB
Aryl Hydrocarbon Receptor Signaling	1.75E00	1.75E-02	CYP1A1,ALDH3A1,CYP1B1
Nicotine Degradation III	1.75E00	2.74E-02	CYP1A1,CYP1B1
Trans, trans-farnesyl Diphosphate Biosynthesis	1.71E00	1E-01	IDI1
Melatonin Degradation I	1.71E00	3.03E-02	CYP1A1,CYP1B1
Death Receptor Signaling	1.66E00	2.94E-02	NFKBIA,BIRC3
Induction of Apoptosis by HIV1	1.65E00	2.99E-02	NFKBIA,BIRC3
Thioredoxin Pathway	1.63E00	1.25E-01	TXNRD1
Zymosterol Biosynthesis	1.63E00	4.55E-02	MSMO1
Nicotine Degradation II	1.62E00	2.35E-02	CYP1A1,CYP1B1
Serotonin Degradation	1.62E00	2.56E-02	MAOB,ALDH3A1
Acute Phase Response Signaling	1.54E00	1.66E-02	HMOX1,NFKBIA,SERPINA3
IL-10 Signaling	1.54E00	2.56E-02	HMOX1,NFKBIA
Glycogen Degradation II	1.41E00	6.25E-02	PYGB
Ketogenesis	1.37E00	4.76E-02	HMGCS1
TR/RXR Activation	1.36E00	1.83E-02	AKR1C1/AKR1C2,AKR1C3
RANK Signaling in Osteoclasts	1.34E00	2.06E-02	NFKBIA,BIRC3
Glycogen Degradation III	1.34E00	5.56E-02	PYGB
Choline Biosynthesis III	1.3E00	4.55E-02	HMOX1
Histamine Degradation	1.3E00	3.45E-02	ALDH3A1
Phenylalanine Degradation IV (Mammalian, via Side Chain)	1.27E00	2.56E-02	MAOB
Vitamin-C Transport	1.27E00	4.55E-02	TXNRD1
LPS/IL-1 Mediated Inhibition of RXR Function	1.25E00	1.22E-02	MAOB,HMGCS1,ALDH3A1
CDP-diacylglycerol Biosynthesis I	1.24E00	3.7E-02	AGPAT9
γ-glutamyl Cycle	1.24E00	3.57E-02	GCLM
Amyotrophic Lateral Sclerosis Signaling	1.24E00	1.59E-02	CAPN8,BIRC3
Fatty Acid α-oxidation	1.22E00	4.35E-02	ALDH3A1
Oxidative Ethanol Degradation III	1.22E00	2.5E-02	ALDH3A1
Phosphatidylglycerol Biosynthesis II (Non-plastidic)	1.19E00	3.03E-02	AGPAT9
iCOS-iCOSL Signaling in T Helper Cells	1.18E00	1.59E-02	NFKBIA,PLEKHA4
Ethanol Degradation IV	1.17E00	3.45E-02	ALDH3A1
Polyamine Regulation in Colon Cancer	1.08E00	3.33E-02	SAT1
eNOS Signaling	1.03E00	1.29E-02	AQP3,HSPA6
Gαq Signaling	9.42E-01	1.17E-02	HMOX1,NFKBIA
4-1BB Signaling in T Lymphocytes	9.41E-01	2.78E-02	NFKBIA
MIF-mediated Glucocorticoid Regulation	9.15E-01	2.38E-02	NFKBIA
Ethanol Degradation II	9.15E-01	2.33E-02	ALDH3A1
Serotonin Receptor Signaling	9.15E-01	2.04E-02	MAOB
Triacylglycerol Biosynthesis	9.03E-01	2.13E-02	AGPAT9
IL-17A Signaling in Fibroblasts	8.92E-01	2.5E-02	NFKBIA
B Cell Receptor Signaling	8.91E-01	1.14E-02	NFKBIA,DAPP1
April Mediated Signaling	8.58E-01	2.27E-02	NFKBIA
Netrin Signaling	8.48E-01	1.72E-02	ABLIM3
Inhibition of Matrix Metalloproteases	8.48E-01	2.5E-02	TIMP4
Role of PKR in Interferon Induction and Antiviral Response	8.38E-01	2.04E-02	NFKBIA
B Cell Activating Factor Signaling	8.38E-01	2.17E-02	NFKBIA
Neuroprotective Role of THOP1 in Alzheimer's Disease	8.38E-01	1.82E-02	SERPINA3
MIF Regulation of Innate Immunity	8.28E-01	1.92E-02	NFKBIA
Role of RIG1-like Receptors in Antiviral Innate Immunity	8E-01	2.04E-02	NFKBIA
iNOS Signaling	8E-01	1.89E-02	NFKBIA
nNOS Signaling in Neurons	7.73E-01	1.92E-02	CAPN8
Integrin Signaling	7.44E-01	9.62E-03	CAPN8,ITGA10
CD27 Signaling in Lymphocytes	7.41E-01	1.69E-02	NFKBIA
Amyloid Processing	7.41E-01	1.64E-02	CAPN8
Semaphorin Signaling in Neurons	7.34E-01	1.85E-02	DPYSL2
Lymphotoxin β Receptor Signaling	7.19E-01	1.61E-02	NFKBIA
Role of IL-17A in Arthritis	7.19E-01	1.56E-02	NFKBIA
Toll-like Receptor Signaling	7.05E-01	1.56E-02	NFKBIA
Regulation of Cellular Mechanics by Calpain Protease	6.98E-01	1.37E-02	CAPN8
Glioma Invasiveness Signaling	6.91E-01	1.52E-02	TIMP4
Phospholipases	6.91E-01	1.47E-02	HMOX1
ATM Signaling	6.78E-01	1.52E-02	NFKBIA
Role of Osteoblasts, Osteoclasts and Chondrocytes in Rheumatoid Arthritis	6.72E-01	8E-03	NFKBIA,BIRC3
Huntington's Disease Signaling	6.63E-01	7.94E-03	CAPN8,HSPA6
Activation of IRF by Cytosolic Pattern Recognition Receptors	6.59E-01	1.37E-02	NFKBIA
CD40 Signaling	6.59E-01	1.41E-02	NFKBIA
Estrogen-Dependent Breast Cancer Signaling	6.59E-01	1.37E-02	AKR1C4
Eicosanoid Signaling	6.59E-01	1.16E-02	AKR1C3
ERK5 Signaling	6.53E-01	1.47E-02	FOSL1
IL-17A Signaling in Airway Cells	6.53E-01	1.32E-02	NFKBIA
Angiopoietin Signaling	6.47E-01	1.33E-02	NFKBIA
Role of PI3K/AKT Signaling in the Pathogenesis of Influenza	6.47E-01	1.32E-02	NFKBIA
Hypoxia Signaling in the Cardiovascular System	6.41E-01	1.47E-02	NFKBIA
Erythropoietin Signaling	6.36E-01	1.27E-02	NFKBIA
Renal Cell Carcinoma Signaling	6.19E-01	1.27E-02	EGLN3
Small Cell Lung Cancer Signaling	6.14E-01	1.06E-02	NFKBIA
PEDF Signaling	6.14E-01	1.27E-02	NFKBIA
LPS-stimulated MAPK Signaling	6.03E-01	1.2E-02	NFKBIA
Caveolar-mediated Endocytosis Signaling	5.98E-01	1.18E-02	ITGA10
NF-κB Activation by Viruses	5.98E-01	1.2E-02	NFKBIA
Dopamine Receptor Signaling	5.88E-01	1.04E-02	MAOB
Protein Ubiquitination Pathway	5.79E-01	7.41E-03	HSPA6,BIRC3
Regulation of IL-2 Expression in Activated and Anergic T Lymphocytes	5.74E-01	1.12E-02	NFKBIA
G-Protein Coupled Receptor Signaling	5.72E-01	7.25E-03	NFKBIA,VIPR1
Prostate Cancer Signaling	5.55E-01	9.71E-03	NFKBIA
OX40 Signaling Pathway	5.42E-01	1.03E-02	NFKBIA
FAK Signaling	5.38E-01	9.43E-03	CAPN8
Neuregulin Signaling	5.34E-01	9.62E-03	ERRFI1
α-Adrenergic Signaling	5.34E-01	9.17E-03	PYGB
Fcγ Receptor-mediated Phagocytosis in Macrophages and Monocytes	5.14E-01	9.43E-03	HMOX1
IL-1 Signaling	5.14E-01	9.17E-03	NFKBIA
PPAR Signaling	5.1E-01	9.35E-03	NFKBIA
T Cell Receptor Signaling	4.99E-01	9.17E-03	NFKBIA
p53 Signaling	4.95E-01	8.85E-03	TRIM29
Paxillin Signaling	4.84E-01	8.55E-03	ITGA10
HIF1α Signaling	4.78E-01	8.93E-03	EGLN3
Pancreatic Adenocarcinoma Signaling	4.64E-01	7.81E-03	HMOX1
Type I Diabetes Mellitus Signaling	4.61E-01	8.26E-03	NFKBIA
fMLP Signaling in Neutrophils	4.58E-01	7.58E-03	NFKBIA
Gαs Signaling	4.48E-01	8E-03	VIPR1
CD28 Signaling in T Helper Cells	4.36E-01	7.35E-03	NFKBIA
Type II Diabetes Mellitus Signaling	4.36E-01	5.85E-03	NFKBIA
PKCθ Signaling in T Lymphocytes	4.36E-01	6.94E-03	NFKBIA
IL-6 Signaling	4.36E-01	8.06E-03	NFKBIA
Gα12/13 Signaling	4.3E-01	7.87E-03	NFKBIA
LXR/RXR Activation	4.22E-01	7.19E-03	HMGCR
P2Y Purigenic Receptor Signaling Pathway	4.19E-01	6.94E-03	P2RY6
PI3K/AKT Signaling	4.16E-01	6.58E-03	NFKBIA
Molecular Mechanisms of Cancer	4.11E-01	5.15E-03	NFKBIA,BIRC3
AMPK Signaling	3.85E-01	5.52E-03	HMGCR
Relaxin Signaling	3.8E-01	6.1E-03	NFKBIA
Hepatic Cholestasis	3.75E-01	5.46E-03	NFKBIA
Epithelial Adherens Junction Signaling	3.59E-01	6.49E-03	LMO7
Protein Kinase A Signaling	3.54E-01	4.89E-03	NFKBIA,PYGB
Aldosterone Signaling in Epithelial Cells	3.44E-01	5.92E-03	HSPA6
Mitochondrial Dysfunction	3.19E-01	4.65E-03	MAOB
Role of NFAT in Regulation of the Immune Response	3.1E-01	5E-03	NFKBIA
Endothelin-1 Signaling	3.08E-01	5.21E-03	HMOX1
NF-κB Signaling	3.06E-01	5.52E-03	NFKBIA
PPARα/RXRα Activation	2.99E-01	5E-03	NFKBIA
RAR Activation	2.99E-01	5.13E-03	AKR1C3
Dendritic Cell Maturation	2.98E-01	4.74E-03	NFKBIA
Production of Nitric Oxide and Reactive Oxygen Species in Macrophages	2.96E-01	4.72E-03	NFKBIA
Axonal Guidance Signaling	2.94E-01	4.11E-03	DPYSL2,ABLIM3
IL-8 Signaling	2.83E-01	4.44E-03	HMOX1
mTOR Signaling	2.77E-01	4.69E-03	HMOX1
Leukocyte Extravasation Signaling	2.66E-01	4.76E-03	TIMP4
cAMP-mediated signaling	2.36E-01	4.42E-03	VIPR1
Phospholipase C Signaling	2.2E-01	3.77E-03	HMOX1

## Sheet: Fig 1D and 3B Single cell qPCR
Experiment	CDH1	CD24v2	EPCAM	ESR1	PGR	SNAI1	SNAI2	FOSL1	ID1v2	VIM2	CD44v2	ITGA6	DNER	ALDH1A3	ABCG2	SOX2	POU5F1	NANOG	Ki67	ERBB2	CCNA2	CDKNA1	HMGCS1	HMGCR	MVK	PMVK	IDI1	FDFT	CYP51A1	SC4MOL	NSDHL	DHCR7	DHCR24	INSIG	SREBPv2	TP53	cellline	HMGCS1 expression
MCF7 A01	23.1987	20.8905	22.1187	18.5692	22.9037	0	0	14.5945	19.413	0	23.8647	0	0	0	19.4472	13.2991	20.3922	21.2725	0	16.1989	18.3428	25.6582	17.4006	0	12.3739	0	0	0	0	21.2928	0	0	16.2511	19.4115	0	13.1573	1	1
MCF7 A02	23.2379	21.6882	22.1408	18.4198	20.547	16.9499	0	0	19.9072	0	0	0	0	16.2429	19.6459	16.8693	20.5417	21.4209	0	18.1901	0	23.1543	0	0	0	13.9622	18.4651	18.0879	19.0864	19.3309	16.9096	17.0641	17.6935	0	16.5575	18.4543	1	0
MCF7 A03	21.3831	20.1969	23.5336	0	17.8215	0	15.507	15.8296	20.152	0	23.3822	0	0	19.1765	0	0	19.3476	15.4451	22.316	15.7708	6.26742	22.9728	18.2521	0	0	16.2797	19.2763	20.1651	20.4445	21.1841	17.7943	18.0389	17.1177	0	17.3171	18.3942	1	1
MCF7 A04	22.5241	20.7991	20.9158	0	15.7427	0	17.5734	15.4483	19.6977	18.5669	0	0	0	18.0192	0	0	18.2845	21.8213	0	18.1151	15.3854	23.8555	17.7917	18.3358	0	17.7887	20.0053	21.2022	21.1817	20.5535	18.3113	19.1333	17.2253	20.8675	16.2488	18.6405	1	1
MCF7 A05	22.4044	22.1281	23.2231	0	18.7705	14.8727	19.9539	16.9246	0	16.7935	23.4431	0	0	17.1556	0	0	21.1254	21.0439	0	19.1398	16.3316	23.917	0	20.2186	13.5204	15.7677	21.0871	22.2112	22.4703	21.0606	20.0542	20.7214	17.527	19.8172	18.6625	19.9505	1	0
MCF7 A06	22.9392	21.8298	22.9026	0	0	8.60924	15.111	11.0186	21.3576	19.3484	0	0	0	19.3006	0	10.3568	19.8428	0	21.1737	18.7303	19.3636	21.8643	0	19.69	12.2937	15.856	22.7736	0	22.3782	21.1083	20.06	22.1555	17.0553	19.5574	20.1705	18.9212	1	0
MCF7 A07	21.5882	21.2073	22.0249	18.147	19.2789	0	0	14.8355	19.7103	0	0	0	0	0	18.9654	18.3366	19.9139	21.2205	20.0782	18.3304	21.4621	22.7988	0	19.8934	13.0903	14.374	21.9623	21.8341	21.8481	19.1632	19.2596	19.8985	19.0345	20.0096	18.258	17.4227	1	0
MCF7 A08	23.3501	22.0247	20.4143	18.0528	21.0921	0	0	15.104	19.703	16.2233	0	11.1435	0	0	0	0	19.5036	20.723	0	19.0503	0	24.3395	0	0	14.0513	0	21.1034	21.1162	19.3986	20.8836	20.4185	0	19.1702	20.21	18.4752	18.4755	1	0
MCF7 A09	23.2208	21.2063	22.7153	17.1309	20.3607	0	16.1929	12.1228	19.9042	20.3853	0	15.2378	0	14.695	0	16.7016	21.0446	22.3531	21.3097	20.0964	19.9855	22.0033	0	19.7896	0	17.2526	21.0186	21.9785	22.4861	21.2763	19.1285	19.1984	18.3095	19.0759	0	18.3654	1	0
MCF7 A10	22.9785	19.4889	22.8003	16.9588	20.8582	0	19.3096	13.1175	20.3693	16.3602	22.8701	13.235	0	16.3895	0	11.8188	17.938	18.111	22.8284	18.1568	19.3466	23.361	0	20.1757	11.0277	17.4807	21.1247	21.1954	21.9207	21.2496	21.1493	20.646	19.3491	19.624	17.8536	18.7196	1	0
MCF7 A11	24.0411	22.174	21.1739	0	19.4544	0	20.9548	11.8848	19.1323	17.4931	22.9962	11.0244	0	18.1177	0	13.5056	17.5151	17.9102	0	16.7178	0	23.0557	16.7686	15.8687	0	16.3503	0	20.1077	20.2778	21.2879	20.1789	0	0	0	20.0839	19.0254	1	1
MCF7 A12	20.1037	22.0751	22.2765	0	18.0853	0	15.8455	0	18.3929	12.9436	22.8906	10.4438	0	18.1411	0	19.2376	19.4389	14.2974	0	0	0	22.0815	0	0	0	0	0	0	20.1519	20.7062	19.3513	0	0	0	17.6192	17.8534	1	0
MCF7 B01	19.4836	19.5287	21.1034	0	19.1609	16.3553	0	15.9121	0	0	0	0	0	0	0	0	0	0	0	0	0	23.2689	0	14.3575	0	12.604	18.235	19.1556	18.983	19.1552	19.5172	0	15.8151	0	17.6008	16.416	1	0
MCF7 B02	22.3416	19.8613	22.749	0	0	8.74421	15.1221	0	20.5728	0	0	0	0	0	0	0	0	21.0659	0	16.1834	19.5706	21.1945	18.5006	20.3779	0	0	21.5639	20.8409	21.3777	20.7051	19.6173	18.3356	18.3913	20.4763	19.4105	19.4123	1	1
MCF7 B03	22.0562	20.9196	22.2317	18.3764	20.7649	16.7978	0	14.4114	21.0946	0	0	0	0	0	0	15.1584	21.3785	22.1202	22.6717	15.2507	19.9196	22.3926	17.9136	19.5716	15.4122	18.0224	0	21.7007	21.802	19.3542	20.1781	0	19.8948	22.1433	20.3298	20.8171	1	1
MCF7 B04	22.0342	21.2917	18.4336	0	18.3534	13.4128	21.4252	14.2913	20.9816	0	23.8074	0	0	17.9425	0	0	0	17.4743	0	17.3331	0	22.3562	0	19.0252	0	16.3271	21.6335	22.4563	21.3665	20.888	19.4451	21.4378	18.6802	21.1001	13.2526	18.1174	1	0
MCF7 B05	22.8142	22.3042	22.2314	0	20.1335	0	0	13.1791	20.0057	0	24.1294	15.346	0	17.054	0	20.1654	20.5127	21.9283	0	19.1204	0	24.4355	0	17.3344	0	13.2633	0	21.7351	22.9227	21.3478	20.089	0	12.0398	21.2601	20.4073	20.2318	1	0
MCF7 B06	21.6343	22.3718	22.901	0	18.29	0	0	15.4562	21.455	0	24.244	0	0	0	0	18.3178	19.415	21.3013	23.7071	18.9681	20.7206	24.9339	19.3718	21.1576	0	18.2012	0	23.56	22.9049	21.7155	22.8908	24.0983	20.1487	24.4771	22.4173	22.4864	1	1
MCF7 B07	24.0423	21.607	22.2782	15.8738	0	0	18.5447	0	19.9906	0	0	0	0	0	0	16.1583	16.408	16.7121	0	19.4411	0	24.8686	0	19.6949	0	14.755	21.2846	22.3668	19.7819	19.8121	21.0934	21.5847	19.3325	22.7568	20.4283	19.9265	1	0
MCF7 B08	22.1134	22.1087	22.3006	0	18.9827	0	0	5.57074	21.3313	19.081	23.5371	0	0	0	0	0	20.1992	18.1909	0	18.7841	0	22.8629	0	19.0012	18.9966	0	22.8543	23.1311	21.8197	22.0738	21.1916	0	18.6721	21.8058	20.4764	19.3123	1	0
MCF7 B09	22.1524	21.4389	22.4088	17.307	20.1783	0	0	14.1267	19.4175	0	0	0	0	17.3093	0	0	0	18.2955	0	0	0	21.8251	0	20.9756	0	0	0	23.0711	22.0228	20.6988	21.5995	0	19.3232	0	23.3321	19.0612	1	0
MCF7 B10	23.5682	21.1769	22.6479	0	20.1412	0	0	15.8808	20.9794	0	0	0	0	17.4357	0	0	21.3789	21.1871	21.831	0	19.459	20.5737	0	18.9648	0	17.1048	22.2293	21.232	21.4596	20.3363	21.1674	0	0	20.7079	19.8391	19.2585	1	0
MCF7 B11	22.6847	21.4544	22.9789	13.3702	20.8285	14.3938	16.214	0	20.4361	0	23.0759	0	15.9056	0	16.7106	17.6118	20.8558	22.2315	24.7105	19.2551	20.8425	24.1837	0	19.7241	18.1562	16.8004	22.9306	22.9347	22.2883	19.917	21.2245	20.2118	20.2458	21.5097	19.6718	19.6125	1	0
MCF7 C01	21.3466	21.856	22.734	0	0	18.3772	0	15.6852	21.8229	0	0	0	0	19.4708	0	17.2822	21.2893	21.4412	23.0301	16.1634	19.9772	22.4378	0	0	0	0	20.3486	20.7293	21.2527	20.3792	20.3608	0	17.9004	0	0	18.199	1	0
MCF7 C02	21.3035	20.2407	21.7669	0	20.1076	0	0	10.8957	20.3324	0	0	0	0	16.0345	0	0	17.1286	19.7209	21.3497	19.1105	18.0239	23.1542	0	19.7301	0	0	20.8553	22.4619	21.4906	20.1683	20.3612	19.992	20.1611	21.1079	19.4958	18.1244	1	0
MCF7 C03	22.4455	22.2601	20.5174	17.4369	18.5696	0	21.0852	0	20.1295	0	0	0	0	18.8964	0	9.71084	18.2216	18.8453	0	19.8857	0	25.1045	0	0	0	10.1203	19.3683	22.1239	18.8733	20.1854	19.8465	16.7036	19.0345	20.8603	18.1782	20.6706	1	0
MCF7 C04	23.2725	22.2405	21.9311	0	20.2482	0	0	15.4748	20.0483	0	0	0	15.206	17.1883	0	0	0	20.0129	0	19.727	0	22.2562	0	20.4079	18.2793	9.32188	21.7908	23.2868	21.3278	20.7308	21.0838	20.2515	18.6881	22.0278	18.9547	19.5433	1	0
MCF7 C05	23.2964	20.9719	23.0744	0	19.2794	0	0	13.9928	22.2868	20.271	0	0	0	0	0	0	0	16.268	23.9107	16.8384	19.4361	19.2534	0	20.1976	15.0321	16.7818	22.269	22.0556	22.6292	19.9474	21.3153	22.1197	18.0607	22.0914	19.7591	19.2472	1	0
MCF7 C07	24.4519	21.2008	23.3789	18.4185	20.4722	0	0	15.4132	22.1755	0	0	0	0	18.4231	0	0	18.101	0	23.6675	18.5559	20.5577	24.9296	0	21.7309	18.7797	17.6637	23.0351	23.1824	22.0314	21.5344	22.4309	21.5146	20.2216	23.1467	20.7593	21.5193	1	0
MCF7 C08	22.6345	21.2388	23.1751	18.4199	21.1118	0	0	0	19.5155	0	0	0	0	0	0	17.8403	17.2549	20.0281	19.8396	19.4988	18.0059	22.4616	0	18.6134	0	16.9846	21.7199	22.6677	22.7048	19.5389	21.954	20.0248	19.4579	21.1774	20.1425	20.4124	1	0
MCF7 C09	21.4691	18.6866	21.8155	0	0	0	0	0	18.2463	0	0	0	0	0	0	11.2378	19.4475	0	20.3021	19.4672	0	23.68	17.8057	19.6177	0	0	23.8133	23.6425	21.9729	22.6368	19.6472	21.7315	17.9628	22.5316	20.8391	19.7988	1	1
MCF7 C10	22.2633	21.3192	21.4296	0	16.3379	0	0	0	19.0161	16.6701	22.9435	0	0	17.0468	0	0	17.9007	0	0	17.0947	0	21.3257	0	19.0802	0	17.0409	20.3111	22.6432	21.4441	19.2937	19.7731	22.4322	17.8987	22.6444	20.2326	20.446	1	0
MCF7 C11	21.7756	21.2569	22.7169	0	20.5039	0	0	16.4847	21.4895	0	0	0	0	0	0	0	20.3273	19.6766	22.0412	18.5709	0	21.0569	14.5864	18.344	14.4707	17.6703	22.034	22.504	22.297	20.655	21.9633	20.9469	17.589	20.7431	19.9941	20.9352	1	1
MCF7 D01	22.8389	21.2686	22.5058	0	21.4791	0	0	0	18.9707	0	0	0	0	16.9622	0	0	0	0	23.3906	18.2516	19.1954	23.2118	17.4518	0	0	0	0	18.8607	0	20.9464	0	0	0	0	19.736	0	1	1
MCF7 D02	21.134	19.3687	22.8238	0	19.4722	0	15.2343	0	22.147	0	0	0	0	16.6986	0	0	19.9162	0	23.2039	0	21.3591	21.5534	17.7299	18.4992	0	0	21.8616	21.867	22.7968	21.2869	20.3059	20.8779	19.9828	21.303	19.6288	17.814	1	1
MCF7 D03	22.4858	23.1635	21.3547	0	0	10.3668	0	0	19.8315	0	23.2791	0	0	18.5683	0	0	20.3989	20.213	0	18.4258	0	25.5113	18.1474	20.0132	0	11.0128	18.6302	23.2825	21.1863	18.7895	20.8494	0	19.9755	0	19.5668	18.503	1	1
MCF7 D04	17.5148	19.8085	20.3887	0	0	0	0	0	20.0169	0	0	0	0	17.4232	0	0	19.8653	19.2194	0	0	0	23.2807	0	0	0	11.714	20.012	23.0338	21.209	18.7138	18.0733	18.6906	0	20.2901	0	18.63	1	0
MCF7 D05	23.4229	21.9772	22.2698	0	21.3511	0	0	0	18.3218	0	0	0	0	0	0	0	0	0	0	20.225	0	0	0	18.3098	0	0	22.0767	22.9662	21.4368	19.9077	21.2002	0	18.8916	0	18.871	20.3886	1	0
MCF7 D07	23.3358	23.4545	21.044	0	0	0	22.7492	16.7148	21.8779	0	24.1432	0	0	21.6276	0	19.37	18.4587	20.4506	0	0	0	22.8463	0	18.7914	19.0348	16.4634	21.2757	23.1084	22.4436	20.5675	21.8418	20.2522	0	21.0067	20.2128	18.6195	1	0
MCF7 D08	22.4184	21.4568	21.3675	14.8227	20.5143	13.2451	20.0459	0	21.0712	0	24.0881	0	0	0	0	18.3998	20.1985	20.0877	0	17.793	0	24.3036	0	19.8548	0	15.5041	21.0029	23.0223	21.0767	20.6833	20.6159	19.7885	17.9035	23.4641	19.9976	17.0545	1	0
MCF7 D10	22.9932	21.5295	22.0418	0	0	0	0	0	18.6557	0	23.3522	0	0	0	0	0	18.168	0	19.749	19.1083	20.2197	18.6893	0	20.3452	18.2321	16.4525	21.8318	19.8841	22.7516	21.0271	20.0921	18.9144	18.9557	22.0604	19.3272	20.3141	1	0
MCF7 D11	19.3828	11.6748	19.9598	0	0	15.1646	0	0	17.7045	0	0	0	0	0	0	0	18.2125	19.8603	0	13.9557	0	22.0538	0	0	0	0	21.1068	20.7566	17.4924	0	0	19.7622	0	20.1052	0	17.4378	1	0
MCF7 D12	21.459	21.0993	21.0393	0	18.7274	0	0	15.6588	19.8301	0	0	0	0	15.7756	0	19.0337	18.8114	18.6915	0	0	0	23.325	0	0	0	14.4567	21.4438	21.8463	22.2942	19.8382	21.0999	18.8119	0	20.466	17.2612	19.3114	1	0
MCF7 E01	20.293	16.5022	20.9268	0	0	0	0	0	19.9931	17.7068	0	0	0	0	0	0	17.8612	19.8252	0	0	0	23.1678	18.8626	20.0885	10.2103	0	21.9848	21.5424	22.3751	20.339	20.2965	20.0275	18.5758	22.1771	16.8195	18.121	1	1
MCF7 E02	21.627	20.8777	20.3128	18.0856	19.8388	14.3828	0	0	20.703	0	0	0	0	0	0	0	0	0	22.8382	0	20.0972	20.8506	0	0	18.5201	15.3589	18.5485	22.1308	21.1693	0	20.0817	19.4016	19.6704	0	12.4463	0	1	0
MCF7 E03	20.132	21.213	18.9591	0	0	0	20.7796	0	19.3273	20.3406	22.8175	0	0	16.2749	0	0	0	15.3468	0	0	0	23.1027	0	18.4538	0	0	21.2303	21.4278	19.4479	19.0591	21.08	0	17.5448	20.9562	13.8022	18.819	1	0
MCF7 E04	19.261	21.5431	21.7911	17.1181	18.9132	0	0	0	20.2476	0	23.0601	0	0	0	0	0	0	0	0	18.8114	0	23.1406	17.5086	18.2645	0	0	22.206	24.0645	21.5921	19.9056	21.0848	20.8555	19.3602	19.2475	19.9388	19.9492	1	1
MCF7 E05	20.9741	20.4179	20.3301	0	0	0	15.4179	16.6002	18.4137	0	0	0	0	0	0	12.9853	0	17.5852	0	18.7337	0	21.8787	0	18.6936	0	17.4568	21.895	23.4861	22.131	0	21.961	20.6418	18.1594	21.4418	19.2404	18.9416	1	0
MCF7 E06	0	18.6137	17.4809	0	0	18.166	11.9382	14.8739	20.4258	0	0	0	0	0	0	0	21.7633	21.8333	0	0	0	18.0428	0	0	0	17.676	0	0	21.3531	0	0	0	19.7087	0	0	0	1	0
MCF7 E07	23.8744	21.829	22.4593	0	0	17.3577	18.9177	16.1596	21.9227	0	24.1441	0	0	0	0	19.3753	21.6305	22.4939	0	18.8722	0	25.7088	17.4399	18.9812	18.4943	0	20.6395	22.1855	18.4776	21.3568	21.0868	19.7212	19.0045	22.3461	19.8117	19.8176	1	1
MCF7 E08	24.3333	21.5361	20.918	17.2542	21.045	0	18.7689	0	20.3743	17.1544	0	0	0	0	16.1846	0	18.8804	17.2641	19.2896	20.1735	0	22.9349	0	20.2711	0	14.1496	22.1208	23.1536	19.9153	19.2901	21.414	21.86	0	21.403	19.5336	13.6089	1	0
MCF7 E10	0	21.7084	21.3663	0	19.6749	0	0	0	20.3223	0	23.4712	0	0	0	0	19.2539	18.1608	0	0	0	0	24.5467	0	0	0	0	21.2808	21.1673	18.7441	20.646	19.8743	18.5302	16.2608	20.4803	13.2222	15.446	1	0
MCF7 E11	22.8513	21.0001	22.3375	17.109	18.2082	6.82592	0	0	21.3829	0	0	0	0	16.61	0	0	19.2085	20.5592	20.2388	18.3032	18.2638	23.1253	17.7992	20.0668	18.8138	11.8837	22.128	24.0096	22.3878	20.1114	21.4092	20.3704	18.435	20.8336	19.9741	19.8597	1	1
MCF7 E12	23.1901	21.6588	21.9645	0	19.5546	16.0075	0	0	14.4462	3.10916	22.7846	0	0	0	0	19.3475	15.0742	20.2597	23.9738	0	20.9357	19.5743	17.2974	20.1758	10.3535	14.7774	21.8546	22.2785	21.8653	21.3997	20.1981	20.8342	20.0252	21.8044	0	18.0479	1	1
MCF7 F01	8.55166	19.2853	18.1598	17.6498	0	16.3774	0	0	15.2441	0	0	0	0	0	0	20.4603	20.7308	22.0796	0	19.3437	8.91961	19.3966	0	0	0	1.88866	0	0	0	0	0	0	0	0	0	12.5462	1	0
MCF7 F02	18.9525	20.9004	21.3046	0	20.2466	0	19.2279	0	20.2846	0	23.1046	0	0	18.6186	0	0	0	19.5237	0	0	0	23.2071	17.836	19.3562	8.97493	16.6091	18.3133	21.2729	21.7061	20.7541	20.5816	19.9206	19.6868	22.0904	20.5399	18.3644	1	1
MCF7 F06	0	20.0307	20.8377	0	0	0	0	0	20.1608	0	0	0	0	0	0	0	20.211	21.0551	0	0	0	20.3911	0	0	0	0	0	20.1708	19.8897	0	18.247	0	10.7156	20.8524	17.674	0	1	0
MCF7 F07	23.4675	0	0	18.1032	19.1418	16.0521	0	0	20.4797	0	0	0	0	0	15.6433	0	0	18.1678	21.3455	19.6704	19.2056	21.0773	0	18.7477	18.4298	18.4607	20.5426	23.1314	23.0661	20.8007	22.0044	22.7719	21.1002	21.6917	20.076	21.045	1	0
MCF7 F08	20.9314	21.5001	21.5456	0	20.8308	0	0	0	20.4228	0	23.2379	0	0	16.8737	0	0	0	19.9506	20.329	0	0	22.2069	0	20.2947	0	0	21.7325	23.2409	18.3148	19.5523	21.5233	19.8645	0	20.6944	19.4334	18.9985	1	0
MCF7 F09	0	22.0646	21.4281	15.4423	20.3927	0	17.886	0	21.3453	18.4112	0	0	0	0	0	19.7845	0	0	21.0701	18.1841	20.6227	21.8479	18.4123	19.3856	0	17.4899	21.9471	22.6148	22.162	20.9886	20.7785	0	18.3903	22.2578	20.6307	19.7529	1	1
MCF7 F10	23.122	21.653	20.7892	18.0972	21.3354	0	0	0	20.0434	19.6837	0	0	0	0	19.2787	16.7324	16.2973	0	0	17.3209	0	21.2818	0	20.0704	19.3105	17.0376	0	0	22.5073	21.2801	20.3216	22.1138	17.3779	22.4224	21.0932	19.8036	1	0
MCF7 F11	23.1492	21.3265	23.0584	0	19.4505	0	0	0	18.5452	0	0	0	5.96334	17.3088	0	0	20.4406	20.3378	21.7453	17.6493	20.0205	23.343	0	0	17.4345	14.894	22.8544	22.0833	22.955	18.1257	20.6315	20.8391	18.8941	21.2684	19.5102	19.455	1	0
MCF7 F12	0	0	0	0	19.2144	0	15.7634	10.8126	19.0793	15.4446	0	7.87934	9.02651	15.6288	15.5286	13.3456	18.6488	17.2748	0	15.1321	17.2925	22.6114	0	14.809	10.8857	11.731	0	19.9855	0	0	17.2393	0	18.003	18.3149	13.2522	0	1	0
MCF7 G01	22.9558	21.5196	22.6525	0	19.5012	0	14.1851	15.2506	20.0965	0	0	0	0	18.1526	0	0	20.7284	20.4487	23.2722	19.7132	20.3253	22.313	0	19.3674	18.4326	16.4485	22.9288	23.0252	23.268	21.0821	21.6275	20.5005	20.0884	22.4228	20.2567	19.5323	1	0
MCF7 G02	23.6259	22.0979	23.3289	15.1819	21.2773	0	0	7.57499	20.2996	0	0	0	0	18.4689	0	0	19.1353	18.8838	22.5962	19.0541	18.155	20.6154	18.4927	19.9492	0	14.0081	0	22.2929	22.3426	20.4648	20.378	0	20.0305	19.9007	20.3184	20.6213	1	1
MCF7 G03	21.3452	21.1665	21.4142	0	0	0	0	15.5326	18.1113	16.46	0	0	0	17.2088	0	0	17.6758	0	0	18.9063	0	20.6864	0	18.2752	0	16.6452	21.1857	21.5419	21.2581	18.8937	19.6547	19.1159	0	19.5312	17.8505	19.4027	1	0
MCF7 G04	23.3241	22.1888	21.4062	18.4344	18.1915	0	18.8866	0	22.2102	0	24.4442	0	16.2425	0	0	19.7095	19.4395	20.9869	0	20.1889	0	22.3506	0	0	0	0	19.1184	20.8256	20.0499	19.1282	18.2546	0	19.2159	22.3272	18.2079	13.8411	1	0
MCF7 G05	20.3239	22.2056	20.7156	0	19.2121	0	18.5589	0	20.4324	0	23.5266	0	0	16.8937	0	0	0	0	0	0	0	21.324	17.4685	0	0	14.3948	0	22.857	20.1292	20.8136	21.2881	21.626	0	22.7547	18.4927	16.4728	1	1
MCF7 G06	21.7296	20.442	22.5016	19.7866	0	11.5095	0	0	19.4416	0	0	0	0	0	0	0	0	0	20.6631	0	19.2683	19.4708	19.1284	21.1334	0	11.7784	22.1763	23.1996	22.3447	20.2841	21.3119	20.9292	18.8433	21.2196	19.5288	19.7037	1	1
MCF7 G07	18.5877	18.3855	0	0	0	0	18.8016	0	16.7594	0	0	0	0	0	0	0	0	0	0	18.1837	0	22.4898	0	18.4735	0	0	18.544	0	0	0	0	0	0	0	0	0	1	0
MCF7 G09	0	19.3723	20.3289	18.7728	0	0	0	16.508	20.0914	17.3967	22.8757	0	0	17.253	0	0	0	0	0	0	0	22.9552	0	0	0	0	20.7041	20.7875	18.7763	0	21.069	20.2738	0	0	19.3546	18.1867	1	0
MCF7 G12	20.2476	19.6217	22.1329	0	18.035	0	15.9692	16.1698	19.0622	13.6678	0	0	0	14.807	0	13.3225	20.0496	21.8784	0	14.1021	17.1587	24.4081	0	12.8008	9.23697	9.88568	0	0	14.3215	18.2262	15.279	0	0	16.2347	0	18.6892	1	0
MCF7 H01	23.3626	23.3069	23.259	0	0	15.8392	0	16.8892	19.9747	0	23.2202	0	0	0	17.6703	15.5595	21.179	21.0497	0	20.0595	0	23.7018	0	19.3887	17.9977	14.0744	21.8031	23.1499	22.3686	22.3217	21.1287	19.2331	20.2093	20.4215	20.1764	19.9667	1	0
MCF7 H02	23.1456	21.8181	22.834	18.1779	21.3472	0	0	14.4231	20.4812	0	22.8634	0	0	15.3372	19.265	19.3542	21.5343	22.6768	23.2566	0	20.5735	22.1307	0	19.5872	15.2894	13.8936	22.0669	22.107	22.2565	21.2061	19.9322	21.1341	20.135	22.018	19.4399	18.2841	1	0
MCF7 H05	0	19.8813	19.3593	0	18.4461	0	16.794	14.1502	21.1881	18.9725	0	11.71	0	16.1377	0	18.5508	15.4496	16.2836	0	17.6501	0	22.7478	0	0	0	0	18.1086	20.2065	17.6755	18.6115	21.0568	0	0	0	0	16.9371	1	0
MCF7 H06	0	16.9718	0	0	21.1565	0	20.0436	15.9973	23.298	19.4851	23.5394	13.4852	15.9011	18.9521	18.0642	16.3084	18.2306	19.4066	0	19.3805	19.9144	25.8828	0	0	1	0	0	0	0	0	0	0	0	0	10.0442	0	1	0
T47D A01	0	0	0	0	20.2081	0	0	0	0	0	0	0	0	0	0	0	0	0	0	0	0	20.1593	0	13.9208	11.1979	11.5965	17.9338	19.6689	16.0024	0	0	0	15.4216	0	0	13.5336	2	0
T47D A02	19.9433	0	14.5629	0	0	0	0	0	9.42158	0	0	0	0	0	0	0	0	0	0	15.2505	0	19.0376	17.9508	12.0461	8.30092	0	20.7055	19.9726	18.4192	0	0	0	18.6966	0	0	0	2	1
T47D A03	21.0834	18.8473	0	0	19.3519	0	0	16.4619	19.3891	0	0	0	0	0	18.0795	19.5707	18.333	20.4207	0	0	0	21.0967	0	1	16.8226	0	0	0	0	19.0424	0	0	0	0	14.2421	0	2	0
T47D A04	20.2461	17.6172	20.0493	0	19.518	0	11.6109	0	12.9555	0	0	0	0	0	0	0	20.2316	20.8883	0	0	0	0	0	16.3083	8.13265	0	18.7387	20.1433	19.0904	19.2045	0	0	15.5654	0	0	17.0808	2	0
T47D A05	18.6529	11.3879	19.7816	0	20.3339	0	0	0	17.4306	0	0	0	0	0	0	0	0	19.3483	0	0	0	19.5554	0	17.7235	11.2145	8.41305	16.6628	0	0	18.4759	0	0	0	0	0	15.1703	2	0
T47D A06	20.5179	18.2288	19.5902	0	0	15.1476	0	0	0	19.9219	0	0	0	0	18.1654	20.2776	20.8519	20.7051	0	0	0	20.7489	0	13.4854	13.2282	11.1343	0	19.549	13.7482	17.9924	0	0	16.3128	0	0	0	2	0
T47D A07	19.1954	18.2246	12.0126	0	20.6794	0	0	16.3059	0	0	0	0	0	0	0	0	0	0	0	0	0	0	0	17.437	18.7084	17.0086	20.3763	19.7994	19.0323	18.6096	0	0	17.2453	0	0	0	2	0
T47D A08	0	18.9557	18.9841	0	18.3947	0	0	0	0	0	0	0	0	0	0	0	19.9622	0	0	16.9743	9.24039	18.5808	0	16.4791	17.9973	16.3364	19.7885	19.1478	17.913	18.9973	17.6009	0	16.2555	0	0	0	2	0
T47D A09	21.8611	19.2853	17.7128	17.2429	21.3867	0	0	0	0	0	0	0	0	0	0	0	13.0472	0	0	14.179	0	17.3977	0	0	0	0	20.6653	21.1833	18.5165	20.6362	18.7118	0	19.2197	0	0	18.21	2	0
T47D A10	22.0165	19.243	19.7158	0	20.789	0	13.3837	0	17.3425	0	0	0	0	17.6814	0	19.059	17.9909	22.0181	22.4094	15.6319	18.8373	20.6344	17.6337	18.4712	12.3292	14.4193	24.1934	23.2433	20.3659	21.0301	20.9175	0	19.6437	0	0	20.3997	2	1
T47D A11	22.1096	19.2317	19.3711	0	21.1067	0	0	0	0	0	0	0	0	0	0	0	0	20.0898	0	16.9256	0	19.3188	0	0	16.0648	16.2748	0	20.17	1.74274	0	19.8884	0	0	0	0	0	2	0
T47D A12	21.1635	19.186	19.8354	0	19.4233	0	14.8277	0	19.1225	20.173	0	0	0	17.0469	0	0	0	0	21.6024	0	18.6518	22.0602	0	0	0	18.1954	14.3447	20.2117	21.2827	18.9993	0	0	21.0132	21.3123	0	18.1058	2	0
T47D B01	20.4832	0	0	0	0	0	0	0	18.8259	0	0	0	0	0	0	0	16.3475	19.2532	0	18.0099	0	21.1437	18.302	0	0	18.4271	0	20.6835	18.9114	0	0	0	17.0127	0	0	0	2	1
T47D B02	21.476	19.753	13.1625	0	20.3543	0	0	0	18.6399	0	0	0	0	0	0	0	18.5345	20.0308	0	18.5023	10.8516	21.1803	0	0	19.1311	17.481	22.3851	22.2474	19.5092	19.4813	19.7469	0	20.1037	0	0	17.2304	2	0
T47D B03	20.871	19.4398	20.1483	0	20.1838	0	0	0	19.4171	0	0	8.95232	0	17.5869	0	0	18.2164	14.5674	0	18.4473	0	18.2319	0	0	17.2493	0	19.8328	21.4856	18.6174	19.5107	19.4637	19.7569	0	0	0	18.9578	2	0
T47D B04	18.7349	16.6312	19.6421	0	17.5042	15.3776	17.0292	0	17.6505	0	0	0	0	0	0	19.1208	20.383	20.1751	0	10.3727	0	21.9302	0	0	0	0	0	19.8941	0	18.0957	0	0	20.344	0	0	19.2248	2	0
T47D B05	20.2307	20.3091	20.3408	0	20.9707	0	0	0	0	0	0	0	0	17.2984	0	14.9728	0	0	19.8543	19.1863	18.7845	20.348	17.7825	0	20.644	15.9543	23.4366	22.6278	19.481	20.1565	20.6208	0	0	0	0	20.4642	2	1
T47D B06	21.5833	17.8342	16.7217	0	20.5146	0	0	0	0	0	0	0	0	0	0	0	18.1276	0	0	0	0	0	0	0	0	0	0	0	19.0261	18.2053	0	0	0	20.777	0	0	2	0
T47D B07	21.6332	19.4847	20.4437	0	16.8994	0	0	0	19.064	18.9198	0	0	0	0	16.9396	0	0	0	0	18.0313	15.0896	21.8479	17.8324	15.076	12.969	20.6394	19.4399	23.1377	0	0	0	0	20.5006	0	0	19.3067	2	1
T47D B08	22.4704	19.0095	20.2025	0	20.6448	0	0	0	0	0	0	0	0	0	0	0	19.0439	0	0	19.4958	0	20.2512	0	0	3.98761	14.1357	0	21.2782	19.5015	19.771	21.0787	0	19.372	0	0	18.0311	2	0
T47D B09	18.3616	16.8422	10.0651	0	0	0	0	0	0	0	0	0	0	0	0	0	0	0	0	0	0	19.1399	16.2364	0	0	0	0	20.0204	0	0	0	0	0	0	0	0	2	1
T47D B10	21.868	18.142	18.0095	0	0	0	15.7431	14.9497	0	0	0	0	0	0	0	16.3779	20.1562	19.1029	0	18.0642	0	20.8861	0	0	0	0	22.106	20.8919	20.1927	0	20.2801	0	18.8135	0	19.3978	19.3229	2	0
T47D B11	0	17.5279	18.2679	0	14.9257	0	10.9761	1	18.1573	0	0	0	0	17.6827	0	0	18.2434	0	20.8115	19.0724	0	21.8307	0	0	0	0	20.0567	20.5853	0	0	0	0	17.6891	19.8109	0	0	2	0
T47D B12	21.0076	17.8924	19.0633	0	21.1585	11.9954	0	0	13.9536	18.0623	0	0	0	18.4118	0	0	15.2221	0	20.8573	19.8461	0	17.5836	0	11.4326	0	16.4171	21.3533	22.1135	11.046	0	19.4245	0	17.9065	19.8509	0	18.2603	2	0
T47D C01	19.6382	18.0002	19.4083	0	21.0955	0	0	0	15.6761	0	0	0	0	0	0	0	0	0	0	0	0	18.4825	0	0	15.3819	0	8.60226	20.7977	0	18.0198	0	0	0	0	0	0	2	0
T47D C02	19.4119	19.2984	21.0413	16.6942	20.8026	0	16.0383	0	0	18.9586	0	0	0	0	0	19.0446	0	0	21.3293	0	0	21.4312	0	18.4243	0	15.7374	21.9395	21.5107	0	0	19.6231	0	19.0538	19.3424	0	19.2438	2	0
T47D C03	20.9603	16.9031	20.4394	0	21.2435	0	15.4589	0	0	0	0	0	0	0	0	0	19.3724	0	0	0	0	18.8412	0	19.9926	0	19.0417	0	22.0914	18.1091	0	19.3998	0	20.1387	0	0	19.0027	2	0
T47D C04	21.4339	18.6299	20.0623	14.9287	20.9711	0	0	0	0	0	0	0	0	0	0	0	0	0	20.062	0	0	21.7829	0	19.5929	20.0489	18.3045	22.1039	22.9249	18.2273	20.3889	20.2044	0	0	19.1399	17.5408	19.4496	2	0
T47D C05	20.4765	17.7965	19.8764	0	20.1794	16.2044	0	0	19.5489	0	23.0206	0	0	16.985	0	18.839	0	20.2781	21.2196	0	0	23.159	0	0	0	9.33889	0	20.5503	19.3327	19.1276	0	0	18.9123	19.2124	19.1465	0	2	0
T47D C06	22.0116	20.2286	20.0267	0	20.4069	0	0	0	18.9533	0	0	0	0	17.3695	0	0	0	0	0	18.2585	0	20.4119	0	19.9896	0	18.5778	20.6446	21.4016	0	20.5765	21.029	13.4888	20.5235	20.1478	0	18.6897	2	0
T47D C07	20.8287	17.0498	19.2992	0	21.1763	0	11.5815	16.3559	0	0	0	0	0	0	0	18.9913	0	19.3127	0	18.1409	0	0	0	0	0	18.4274	0	20.9503	17.8487	19.3014	0	0	0	0	0	17.7834	2	0
T47D C08	17.4366	15.0542	16.3809	0	18.8169	0	0	0	0	0	0	0	0	0	0	0	0	0	0	0	0	21.6449	0	0	0	18.5282	22.184	21.1884	0	0	19.4535	0	0	0	0	0	2	0
T47D C09	18.9904	19.2866	20.4031	0	19.361	0	0	0	0	0	0	0	0	0	0	0	15.371	0	0	0	0	19.2438	0	17.917	0	0	21.1792	20.4322	0	17.8582	19.2985	0	18.4277	19.2515	0	0	2	0
T47D C10	21.341	17.4167	0	0	20.3651	0	12.5581	0	17.3488	17.5682	0	0	0	0	0	0	0	0	0	18.7281	19.2902	21.2897	0	11.304	19.6351	18.0179	22.1189	22.3282	18.3578	19.6445	20.3372	20.6582	20.3664	20.3889	0	0	2	0
T47D C11	22.6556	18.9637	20.5318	0	20.2635	0	13.9355	0	17.061	20.4145	0	0	0	0	0	0	0	20.3411	0	19.7556	0	21.0989	0	19.459	10.6507	17.4409	23.7005	22.7023	20.7503	20.2713	21.174	20.3516	19.9057	20.3735	18.9838	19.3134	2	0
T47D C12	19.8503	17.2443	20.0936	0	20.7943	0	0	0	0	0	0	0	0	0	0	13.9706	19.5273	20.3041	0	0	0	0	0	19.2506	0	17.8435	20.2912	21.3288	17.6688	0	19.4312	0	18.9138	0	0	19.4734	2	0
T47D D01	19.5651	17.2086	16.9885	0	19.3879	0	0	0	0	0	0	0	0	0	17.2966	0	18.3708	16.7051	0	0	0	18.1186	0	0	0	14.014	20.4967	19.6709	17.8985	0	0	0	17.494	0	0	0	2	0
T47D D02	22.3003	19.3783	19.8032	0	20.4564	12.7362	15.8542	15.8593	11.8627	18.2586	23.2164	0	0	0	0	17.2809	20.15	20.8667	0	19.1936	0	20.0037	0	18.2738	15.4378	12.4851	20.3437	21.7129	20.074	19.1879	20.4402	19.0152	19.0762	0	0	0	2	0
T47D D03	20.3422	19.4138	18.9116	0	0	0	0	0	19.0946	0	0	0	0	0	0	0	0	0	0	18.1439	0	19.8489	17.1854	0	14.1953	19.0229	21.1828	21.9853	19.2909	19.4806	0	0	19.311	0	0	18.8312	2	1
T47D D04	21.8759	18.1231	20.7003	0	20.7848	15.7855	0	0	17.8573	20.9429	0	0	0	0	0	19.07	19.4372	18.521	0	0	18.4674	22.0481	0	18.3901	0	10.8293	0	20.6604	0	19.1319	0	0	0	19.4419	0	17.5273	2	0
T47D D05	21.0446	19.4127	18.3905	0	21.3601	0	0	14.5565	18.0779	0	0	0	0	18.278	0	0	20.2534	20.4326	0	16.0588	0	22.866	0	19.4077	19.9406	0	20.2092	19.706	18.8123	19.8152	18.4962	0	0	19.58	0	0	2	0
T47D D06	22.2125	19.2052	19.439	17.455	18.7917	0	0	0	0	0	0	0	0	17.1382	0	0	0	0	20.7605	0	15.3105	19.3031	18.4829	20.411	0	19.4916	21.9658	22.7251	20.2298	21.3716	19.2926	21.472	21.3569	19.7845	19.2536	18.5254	2	1
T47D D08	22.5094	20.3006	20.3502	0	20.1276	0	0	11.2107	0	18.3607	0	0	0	0	0	18.1011	0	17.8357	17.5629	15.5535	0	15.2469	0	17.8354	0	19.4458	18.7186	21.3485	19.1044	19.6588	0	0	20.083	0	18.7023	17.9174	2	0
T47D D09	8.50727	0	7.79059	0	19.2412	0	0	0	0	0	0	0	0	0	0	0	0	13.8531	9.70393	16.2756	17.9339	18.4292	0	0	11.7686	17.5418	0	20.4391	0	8.06701	0	0	16.6395	20.8695	0	0	2	0
T47D D10	21.36	17.1803	20.2748	17.3395	21.395	0	0	0	18.5322	18.1946	0	0	0	0	0	0	19.0512	0	0	19.203	0	20.9405	0	0	19.0836	15.3922	21.1065	21.1223	18.8488	18.9818	0	17.627	19.6152	0	9.14712	0	2	0
T47D D11	21.3489	16.0827	20.1524	19.2798	21.1631	0	0	0	17.4882	0	0	0	0	0	0	10.8143	0	0	22.3207	0	9.39055	22.0005	17.6853	0	0	19.6889	21.3559	20.6698	20.5016	20.2944	0	0	19.3165	0	0	16.1803	2	1
T47D D12	20.1694	0	20.0605	0	20.7967	0	0	14.7977	0	0	0	0	0	0	0	0	0	0	0	18.5543	0	18.6477	0	19.4549	0	18.2221	20.701	21.6495	18.9743	0	0	0	19.3505	18.2116	15.7204	18.3204	2	0
T47D E01	22.5324	18.698	18.7668	0	0	0	9.56792	0	6.3146	9.25892	22.7262	0	0	18.0657	0	0	0	18.9536	0	16.3068	0	20.4417	0	0	14.0108	0	19.1201	19.9984	12.1943	19.6878	0	0	0	0	12.7634	0	2	0
T47D E02	21.7898	17.8883	20.329	17.6445	21.5191	0	0	15.704	16.4496	17.9103	23.0361	0	0	0	0	0	0	0	19.6641	18.2202	0	22.1202	0	19.5181	18.5228	18.4616	20.1068	22.6301	18.7547	19.0645	20.4818	17.7354	20.1101	0	16.4316	17.4844	2	0
T47D E03	21.1846	19.7224	19.4542	0	19.803	0	16.1971	0	17.7485	0	0	0	0	16.3601	0	18.8769	20.6111	20.407	0	0	0	20.1926	0	18.1311	0	0	0	21.1238	0	19.7699	0	0	18.4015	20.7398	14.0113	17.4012	2	0
T47D E04	20.3647	17.6123	19.5955	0	21.2189	0	0	0	18.1169	18.7155	23.0164	0	0	0	0	18.0357	18.8442	19.5159	0	0	0	21.1011	0	0	0	0	0	0	0	19.1853	0	0	0	0	0	0	2	0
T47D E05	21.5672	19.2258	18.3351	0	0	0	0	0	18.6534	18.3149	0	0	0	0	0	0	0	0	0	18.1327	0	20.1221	0	18.1361	0	10.3801	0	20.2427	0	0	0	0	17.4629	0	0	0	2	0
T47D E06	21.967	11.6474	21.1454	0	17.4287	0	0	10.788	18.8231	18.199	23.0379	0	0	18.0231	17.5453	0	20.2674	21.1659	21.9461	17.2608	18.0594	21.8882	14.2117	0	0	16.8063	21.9005	21.6682	21.5454	19.5264	21.0811	19.975	21.0508	0	0	18.4751	2	1
T47D E07	21.9872	18.8764	17.73	0	20.5068	0	0	0	0	0	22.9275	0	0	0	0	0	20.2361	18.0007	0	17.8958	0	19.394	15.4545	5.86321	0	16.6303	0	20.0192	0	19.3178	0	0	16.0217	0	0	0	2	1
T47D E08	21.9873	19.6825	18.7292	0	20.1885	12.2231	0	0	16.5068	0	0	0	0	19.1868	0	0	0	19.8225	0	15.8399	0	20.3583	18.2107	0	0	0	0	20.3691	0	0	0	0	18.9272	0	18.2158	0	2	1
T47D E09	21.4869	19.2219	20.5798	0	0	0	0	0	0	0	0	0	0	19.5014	0	0	0	0	22.8696	18.1647	18.5942	20.4361	17.9888	15.3078	0	5.91451	0	21.0132	20.3643	18.3408	0	0	0	18.9855	0	0	2	1
T47D E10	22.6585	18.7514	20.8905	0	18.2828	0	0	0	0	0	0	0	0	18.7691	0	11.2011	18.742	20.0646	22.1352	18.8302	0	20.2504	0	0	0	18.4563	19.276	20.7673	0	19.9741	0	0	0	0	0	15.1912	2	0
T47D E11	18.4406	17.4667	0	0	19.1477	0	0	14.3746	5.45497	0	0	0	0	0	0	0	17.1067	19.569	21.4215	0	0	19.6524	0	0	16.983	20.1724	21.8823	22.5648	19.0298	0	0	0	20.2532	0	0	16.7698	2	0
T47D E12	0	18.8357	17.5078	0	18.6263	0	0	15.9071	18.9052	0	0	0	0	0	0	19.0905	18.421	18.4095	0	0	0	19.273	17.2495	0	0	9.50972	19.2443	21.2207	0	0	19.4368	12.6025	0	0	0	0	2	1
T47D F01	22.475	19.286	20.1307	0	19.6829	15.2338	0	0	0	19.3381	0	0	0	0	0	0	20.4976	21.1592	22.7233	18.0747	19.8283	20.3392	14.1664	0	0	12.7182	19.9576	19.4252	20.7799	20.1242	19.3131	0	19.3979	19.9225	0	0	2	1
T47D F02	22.0872	20.2244	0	0	0	0	0	0	0	0	22.6598	0	0	17.9767	0	20.4024	18.4264	20.4176	0	18.3827	0	21.3473	17.799	17.1841	0	17.3513	0	20.8962	8.05704	0	21.4661	0	19.3952	18.8942	19.1118	0	2	1
T47D F03	21.346	19.5918	19.7517	0	21.8735	0	15.1122	15.1949	0	0	21.8878	0	0	0	0	0	19.5622	20.5994	0	17.1299	0	20.1965	0	20.1036	21.0192	19.7418	23.297	22.506	21.4138	20.0739	21.214	0	20.3578	19.5501	0	19.1766	2	0
T47D F04	21.0711	18.5889	8.42811	15.4786	0	15.2105	16.5281	0	0	19.7066	22.898	0	0	0	0	10.9837	19.1701	17.21	0	18.369	0	0	0	0	0	8.70524	0	20.0852	0	0	0	0	18.8359	18.6572	0	0	2	0
T47D F05	20.4922	18.1582	20.1283	16.2852	19.4669	0	0	5.82483	0	9.38953	0	10.3413	0	14.2927	0	0	19.3861	20.0285	0	18.7826	0	20.1737	0	0	0	15.1611	19.3422	20.6736	19.0578	19.2689	0	0	0	0	0	18.1827	2	0
T47D F06	22.043	17.4856	20.5669	0	18.9883	0	12.0062	0	0	0	0	0	0	18.7571	0	0	0	0	20.8874	17.6894	18.7701	20.2619	0	17.8986	19.4968	0	22.2822	22.2569	18.9731	19.7425	20.4723	0	18.9892	19.9618	19.2406	18.7957	2	0
T47D F07	21.8071	17.1993	19.0817	0	20.4994	0	13.4598	0	0	0	22.564	0	0	0	0	0	17.4989	0	0	18.8884	0	19.2328	18.3477	0	0	0	0	0	0	0	0	0	17.8332	0	0	0	2	1
T47D F08	21.4736	18.5573	20.0523	18.0113	21.301	0	9.35786	0	0	0	0	0	0	0	0	0	14.1565	0	22.8907	0	20.762	22.0139	0	0	0	0	20.0299	19.6899	0	21.1466	0	0	11.0329	0	0	17.253	2	0
T47D F09	22.3651	20.3567	20.4977	14.4313	20.3187	13.2588	0	0	0	0	0	0	0	17.4905	0	19.3353	0	21.0362	21.3928	19.068	18.6206	21.4003	0	18.4054	19.6277	17.2059	20.0083	20.4747	18.6476	20.573	0	0	19.1149	20.1841	0	16.8425	2	0
T47D F10	21.0863	19.149	20.2728	13.573	20.6466	15.0459	15.6593	0	0	0	0	0	0	0	0	0	0	19.682	20.8444	18.1316	0	0	0	21.1352	20.9249	19.2998	23.9683	24.1611	18.9371	21.5467	19.898	19.6688	21.3987	21.2927	0	19.2243	2	0
T47D F11	21.4602	19.8141	18.1755	0	20.5808	0	0	0	19.1664	0	0	0	0	0	0	0	0	0	22.9198	15.0944	0	20.7563	18.1644	0	20.9614	15.6541	22.5883	22.8113	18.8729	19.181	19.0016	0	20.4098	21.1617	0	20.0219	2	1
T47D F12	18.4271	18.8916	20.3264	0	18.216	0	0	0	18.2352	18.7047	0	0	0	14.0583	0	13.3455	0	15.6317	0	0	16.4374	20.5845	0	18.4277	20.1707	16.9498	23.7892	22.9808	0	19.0267	19.4535	0	18.1526	0	0	0	2	0
T47D G01	21.1227	18.3723	21.1873	0	20.7804	15.3933	16.3989	15.9521	13.1065	19.1688	23.0699	0	0	0	0	0	20.0005	22.3324	22.5121	17.1565	18.8781	20.9902	0	0	0	0	0	0	0	19.9201	0	0	0	0	0	0	2	0
T47D G02	21.2993	18.3801	20.9882	0	0	13.8483	0	0	0	0	0	0	0	19.9027	0	10.9289	20.9813	20.0154	0	18.229	0	21.4011	17.9224	18.2589	7.73319	19.4563	22.4259	22.2113	21.0536	18.7411	22.3683	0	21.1149	0	19.4811	0	2	1
T47D G03	18.4593	7.93907	20.5245	0	18.4423	0	0	0	9.56493	0	0	0	0	0	0	0	0	0	0	0	0	19.4254	0	18.3027	19.0776	19.0227	21.0714	21.4023	20.3675	19.5148	21.1644	0	18.0708	0	0	0	2	0
T47D G04	22.1523	17.789	18.8003	13.0754	21.5836	8.94944	0	0	0	0	0	0	10.8368	0	0	0	18.7016	21.0466	0	20.3458	0	17.894	0	16.4296	10.9073	14.7681	22.2391	22.4669	0	19.0653	18.7112	0	13.1595	18.5822	19.8612	0	2	0
T47D G05	22.0446	19.2631	20.2749	0	20.8616	0	0	0	0	0	0	0	0	0	0	0	0	18.7534	0	0	0	19.3698	17.1829	0	9.82545	15.9392	0	20.5943	19.654	19.3352	0	14.2125	19.8446	0	20.3123	0	2	1
T47D G06	21.5131	17.3316	20.6198	16.4594	20.7902	0	0	0	0	0	0	0	0	0	0	0	17.7707	18.9334	0	19.1538	0	21.0308	16.5184	0	0	15.5722	19.4138	20.7222	19.873	19.0194	20.2564	0	14.9625	0	20.4191	0	2	1
T47D G08	21.4772	19.1978	18.8808	17.7851	22.0509	14.6239	13.73	0	9.89871	18.7105	0	0	0	15.8706	0	0	16.8659	19.8226	0	18.3831	0	20.5449	0	18.4203	4.25128	13.8319	21.677	20.4275	18.9342	19.1388	0	0	17.9502	19.8233	16.4458	17.8719	2	0
T47D G09	22.1969	19.9386	20.5956	18.0988	21.9765	0	16.9484	0	0	0	0	0	0	0	0	18.4141	18.9507	19.6777	0	20.158	0	15.6883	0	19.4552	19.9008	8.45201	22.9023	23.0163	20.3763	20.3425	19.5962	19.7562	22.1835	21.229	0	17.7844	2	0
T47D G10	21.7445	19.3396	20.5773	0	19.8562	0	0	0	0	0	0	0	0	18.2984	0	0	15.4027	0	20.8723	18.0733	0	20.2692	0	0	18.3184	9.95862	23.106	22.3936	20.4152	21.0828	20.1809	19.9339	19.6807	21.2618	0	18.4792	2	0
T47D G11	20.6445	19.1911	20.1827	0	12.961	0	0	9.42176	17.636	17.0782	0	0	0	19.047	0	19.4115	18.6167	21.0501	21.6099	18.1633	0	19.3044	11.3085	18.5577	0	19.2034	21.8699	22.2449	0	19.2136	0	0	17.8577	20.2182	0	19.3884	2	1
T47D G12	21.5414	20.4825	19.2494	17.8823	21.5553	0	0	0	18.3607	18.1013	0	0	0	17.2037	0	16.606	19.5208	20.4238	0	18.4471	10.3047	20.9543	15.2422	0	0	17.45	0	20.3539	18.9251	21.348	19.4026	0	18.2031	0	0	16.54	2	1
T47D H01	21.8395	16.7015	18.3634	0	21.6939	11.2703	0	0	0	0	22.9051	0	0	0	0	0	18.9754	21.4042	19.8289	19.346	0	0	17.8031	18.4352	0	17.5729	21.2574	22.3041	0	0	20.9372	20.257	19.7052	0	0	18.3857	2	1
T47D H02	22.6204	18.701	20.4539	0	21.3923	0	0	0	0	19.8467	0	0	0	0	0	19.953	19.9728	21.264	0	0	0	18.0718	0	8.24469	0	0	0	0	1	20.2589	0	0	0	0	0	0	2	0
T47D H03	20.6316	18.3178	20.5971	0	0	0	13.5774	0	0	0	0	0	0	0	0	0	19.3732	16.7911	0	0	0	23.4731	15.6917	0	0	0	0	0	0	20.1667	0	0	0	0	0	0	2	1
T47D H04	20.0565	17.6581	17.4622	0	20.3729	13.5622	15.137	0	19.0732	0	0	0	0	0	0	0	20.1459	21.6317	0	18.1508	0	22.1476	0	11.2503	9.85046	11.5044	0	20.4711	10.2673	0	16.7234	0	16.3422	0	0	0	2	0
T47D H05	0	17.1775	18.2185	0	18.3732	0	0	14.7965	18.3336	0	0	0	0	0	0	0	19.9426	21.9114	0	0	0	17.8642	0	15.1664	12.801	13.5788	18.849	20.259	15.2119	0	18.742	0	17.4361	0	14.6352	15.4941	2	0
T47D H06	19.4018	19.2965	17.9453	14.9476	20.5428	0	0	0	19.1208	0	0	0	0	0	0	0	0	0	0	0	0	20.4568	0	19.8027	18.0312	20.272	23.2062	23.2401	19.5785	0	21.9713	19.4918	20.0069	20.4057	20.5814	18.7911	2	0
MDA231 A02	0	17.686	13.1029	0	0	0	19.3765	18.9816	0	26.0513	24.8916	0	0	18.6831	18.5608	12.3032	0	0	20.8274	16.4833	19.6779	20.9105	17.6223	21.3056	0	15.4205	0	20.2527	20.6051	19.5475	21.1512	0	13.4647	22.8877	0	20.4981	3	1
MDA231 A03	0	0	19.6859	0	0	10.9239	14.4606	15.4518	19.9578	25.4069	23.0921	0	0	18.637	0	0	18.9628	20.4215	23.154	17.0665	18.8114	22.3409	0	0	0	0	0	0	17.3089	19.7412	17.9463	0	17.5253	0	0	16.3794	3	0
MDA231 A04	0	18.2812	16.9649	0	0	15.5699	0	18.0253	18.8528	26.5165	23.8617	0	0	0	0	17.9678	20.6881	20.9857	0	0	0	19.3004	0	0	0	15.3543	0	20.9425	20.8399	0	20.7166	0	20.1634	22.2657	18.1539	13.7153	3	0
MDA231 A05	0	0	0	0	0	0	0	19.3313	0	26.4966	24.8531	0	0	0	16.5489	0	18.5771	0	23.3876	0	19.6426	23.0316	17.7563	20.8912	0	0	19.7949	20.5857	19.8069	17.4655	18.3159	0	0	21.1073	0	18.7607	3	1
MDA231 A06	0	16.7805	20.2388	0	0	0	19.1318	16.9608	16.072	26.3223	24.5459	0	0	0	0	0	0	0	22.1871	0	0	21.8578	0	0	0	0	19.0639	0	0	0	20.3394	11.3328	19.6708	21.6796	0	0	3	0
MDA231 A07	0	17.3452	0	0	0	0	0	18.4777	12.467	25.0314	0	0	0	0	18.2135	0	20.0891	21.3409	25.4318	22.2891	0	0	0	0	0	13.2541	18.1796	0	0	0	18.7247	12.8493	6.8471	20.6648	14.0297	17.4834	3	0
MDA231 A08	0	0	0	0	0	0	0	18.5781	15.3401	25.0792	24.277	0	0	18.2902	0	0	0	18.4357	22.5486	0	0	22.185	0	0	0	0	15.4792	21.6856	19.374	0	0	0	0	23.3982	0	0	3	0
MDA231 A09	0	14.5171	19.2637	0	0	0	0	17.8029	19.1115	26.9649	24.9053	0	0	0	0	19.647	19.2687	21.2824	0	0	0	18.4451	0	19.939	1	18.0173	20.2374	22.0984	18.4599	0	0	17.1732	19.2021	0	18.4788	18.6913	3	0
MDA231 A10	0	16.6901	13.1718	0	0	16.4186	13.411	15.6609	18.5761	26.3763	23.1949	0	0	0	0	0	20.027	21.3701	25.1985	13.4029	19.0767	22.2514	0	19.685	18.2937	17.2443	19.2429	21.1861	22.3625	20.5828	20.622	0	20.14	23.4889	18.5238	19.1713	3	0
MDA231 A11	0	0	19.2739	0	0	15.5707	19.7039	17.1704	17.8385	27.2318	25.0089	17.2809	0	20.6189	0	0	16.0484	21.1719	23.9074	0	18.3583	21.9347	0	20.3045	0	16.605	21.197	20.9472	22.0506	0	20.8864	18.5843	21.1858	22.2807	0	18.8229	3	0
MDA231 A12	0	0	19.0444	0	0	11.4173	0	18.0793	17.4706	26.3591	25.2721	0	0	18.4075	18.5402	19.2293	20.7196	18.3316	24.506	0	0	25.3408	0	18.1747	18.1156	0	21.7442	21.4126	21.7616	20.6809	19.7359	18.1055	24.2036	22.3476	17.7608	20.0259	3	0
MDA231 B01	0	0	17.0589	0	0	0	12.0009	15.4996	9.46972	26.3325	23.8226	0	0	0	0	0	20.9142	0	24.3427	12.0628	0	23.3927	0	0	17.3994	18.0798	20.0239	21.4809	20.4314	17.8657	20.3455	0	11.9007	19.7358	14.522	0	3	0
MDA231 B02	0	0	0	0	0	0	0	19.5235	0	25.1716	23.9804	0	0	0	17.2722	0	0	0	0	19.3472	0	20.8932	0	20.6917	0	14.7655	20.5605	20.0546	20.6393	21.2377	16.3218	18.1304	19.4033	21.2818	0	19.0415	3	0
MDA231 B04	0	0	18.3224	0	0	0	0	16.4329	18.8989	0	0	0	17.1496	0	0	0	0	0	24.0692	19.8399	10.3647	22.197	0	21.0182	0	0	0	21.6773	19.4868	0	17.9199	0	17.6469	0	0	0	3	0
MDA231 B05	0	0	20.1229	10.9579	0	0	21.3396	15.0568	18.5511	26.3587	23.7188	0	0	0	17.44	18.0338	20.7555	21.1437	0	16.7889	0	20.8844	0	21.9135	0	0	16.9701	22.6832	0	20.1699	19.2722	0	10.6048	0	0	18.226	3	0
MDA231 B06	0	0	0	0	15.4618	16.3535	0	16.4024	17.605	25.3888	24.9061	0	0	17.1935	0	0	18.0714	0	21.3784	18.7391	0	20.9345	0	19.3271	0	16.7064	20.3321	20.1489	21.4579	19.0552	20.0969	0	19.364	22.7799	0	16.744	3	0
MDA231 B07	0	16.8987	0	0	0	0	0	17.2614	19.2341	26.9208	23.2004	0	16.7039	0	0	14.9158	0	21.7908	25.137	18.2324	17.4005	21.3112	0	20.4558	17.3865	0	0	20.1272	22.3397	19.6367	19.2868	0	20.1984	20.9397	18.0658	16.2425	3	0
MDA231 B08	0	0	0	0	0	0	0	0	19.1771	26.2217	23.8677	0	0	0	19.4142	11.8944	18.7374	20.1275	0	19.3057	0	18.1228	0	18.5872	18.0534	18.0286	12.2943	20.3866	20.0941	17.9207	20.1969	0	18.9831	20.8117	0	16.7389	3	0
MDA231 B09	0	13.3527	0	0	0	0	18.943	19.0522	17.6085	25.9634	21.979	0	0	0	0	0	17.4512	0	20.1331	0	18.2575	18.4926	0	20.1258	0	0	20.0025	21.6429	21.2305	19.6086	19.3699	0	17.0461	23.1931	19.0022	17.3961	3	0
MDA231 B10	0	0	19.0997	0	0	0	18.2016	16.6028	18.7622	26.551	24.9404	0	8.28215	17.3457	18.0674	0	20.204	0	24.5939	19.5962	19.3446	24.2672	17.4135	19.886	17.1454	10.1914	20.0086	23.0377	23.4218	20.5297	20.8225	0	0	24.5026	19.3598	18.1241	3	1
MDA231 B11	0	0	0	0	0	17.4117	16.0082	16.8921	20.1565	25.3278	24.0042	0	0	0	17.898	0	0	0	21.307	19.7938	19.5769	21.4037	18.5858	21.2336	19.3314	19.0509	21.3047	22.9968	0	20.7258	20.3762	0	21.0144	22.3255	0	19.2358	3	1
MDA231 B12	0	0	20.0021	0	0	7.14228	0	0	20.4336	25.419	25.3879	0	0	0	18.1243	0	0	0	0	20.6135	0	0	0	20.3927	16.6186	16.8973	22.79	23.4742	23.0447	0	20.7456	19.2295	22.7037	23.2019	19.3681	0	3	0
MDA231 C01	0	0	0	0	0	0	18.7907	18.0834	0	25.0615	23.9798	0	0	16.0951	0	11.034	10.5538	0	23.1719	18.1652	0	21.1386	0	0	0	0	20.5423	22.3789	18.3635	0	0	0	0	21.4068	15.3176	17.7243	3	0
MDA231 C02	0	0	18.3856	11.0858	0	0	18.9341	17.4323	17.7542	24.7408	24.0513	0	0	0	18.0607	0	0	0	0	17.5559	0	20.722	18.2129	0	0	0	20.6651	20.7478	19.631	19.3725	0	0	17.2584	20.4405	17.5815	0	3	1
MDA231 C03	0	17.2982	20.0908	0	0	0	15.0088	17.4736	17.3628	26.8559	24.3607	0	0	0	16.8924	0	21.0186	22.0548	24.1515	19.2027	0	22.2507	0	20.4457	17.8203	15.6198	0	21.0408	20.0232	19.9301	18.1247	13.8596	17.5974	23.6643	0	17.0305	3	0
MDA231 C04	0	19.1957	13.4114	0	0	0	0	16.6419	18.433	25.2007	0	0	0	0	0	19.2538	19.3829	21.7487	0	18.3283	0	21.2314	0	0	0	0	0	21.2547	20.2611	20.7418	19.0094	0	0	21.0542	0	0	3	0
MDA231 C05	0	0	0	0	0	0	0	16.5068	17.154	25.4939	22.519	0	0	0	0	0	0	17.9332	0	0	0	21.2276	0	19.3938	0	17.1005	0	20.0037	0	18.7492	0	0	19.2468	20.3837	0	17.3629	3	0
MDA231 C07	0	0	19.2156	0	0	12.2491	20.3663	18.3965	0	26.9233	25.2417	11.2796	0	0	16.826	17.391	19.8828	20.5816	21.4392	20.2006	0	18.46	0	0	0	0	19.8751	20.1418	23.3877	20.1172	21.32	20.1863	20.7121	23.321	19.336	18.2982	3	0
MDA231 C08	6.90788	0	18.8442	0	0	0	18.2636	17.6892	17.7119	26.3436	24.3277	0	0	0	18.6358	0	16.8268	0	23.5442	0	10.5965	22.8617	0	21.4905	0	9.32722	10.9258	21.2338	22.908	19.8276	17.4997	0	19.9321	24.2107	9.39328	17.6715	3	0
MDA231 C09	0	17.33	20.5281	0	0	14.777	0	0	0	28.4259	26.2284	0	0	19.5046	18.4574	18.3219	20.0518	21.0152	26.2544	20.7362	18.2798	24.7765	19.3402	21.6243	15.4609	19.0976	22.999	25.4441	24.7952	22.2877	22.6264	20.3261	21.6302	26.3189	20.8079	21.2038	3	1
MDA231 C12	0	16.0908	14.1666	0	0	0	12.1337	16.4833	17.9174	26.2857	23.6955	0	0	0	0	13.5958	17.7601	0	23.7838	19.0642	0	24.3562	0	20.5857	19.3245	18.2129	0	23.9946	24.2094	19.7716	21.8127	22.0046	22.4463	25.061	20.7864	0	3	0
MDA231 D01	0	0	18.3587	0	0	0	0	15.3915	17.3371	25.8718	24.1293	0	0	0	19.4055	0	0	0	0	18.9128	0	0	0	7.40563	2.3471	0	0	20.9975	0	0	20.4282	0	1	0	0	0	3	0
MDA231 D02	0	0	0	0	0	0	18.4148	16.3382	18.3149	26.9628	23.4928	0	0	0	0	0	19.2828	0	23.1764	20.8034	0	0	0	0	0	12.982	19.1254	20.4206	19.6703	18.3135	18.4233	0	17.8489	0	0	15.45	3	0
MDA231 D03	0	2.80553	0	0	0	0	18.4136	17.9302	19.1345	26.4558	23.7645	14.3887	0	0	18.3499	0	21.2295	19.9348	22.0685	18.2786	19.1811	22.0703	18.2353	0	10.1266	0	0	20.8158	0	19.1887	18.1117	0	17.3496	23.4688	0	0	3	1
MDA231 D04	0	0	18.3083	0	0	0	11.9831	0	16.9017	25.3787	23.7338	0	0	0	0	0	18.8279	0	0	0	0	18.988	0	19.8872	0	16.2153	22.1077	22.767	21.2032	20.3843	18.3653	14.8293	17.2982	23.3197	0	19.1886	3	0
MDA231 D05	17.9422	0	17.6825	0	0	0	14.8535	12.3062	20.2039	25.6699	25.6078	0	0	19.5678	0	0	0	0	25.2423	20.2397	20.3374	23.8648	17.1118	0	18.1305	17.0406	20.2169	20.5148	21.3787	20.4263	19.6503	0	15.1058	22.3434	17.1675	17.8238	3	1
MDA231 D06	0	0	18.3033	0	0	15.3948	0	17.2759	17.485	26.5511	23.7332	0	0	17.3703	0	17.1187	18.4416	17.6403	22.3592	16.3307	18.7648	23.1959	18.3232	20.8401	0	2.75084	20.0598	21.3652	23.4119	17.998	19.4881	20.1626	19.6637	23.5765	17.6877	16.9239	3	1
MDA231 D08	12.2918	13.3221	18.4272	7.45835	13.2992	0	17.9762	17.4224	15.6006	25.4523	22.9002	12.0308	0	16.2665	0	13.2146	11.4177	18.9559	22.8539	19.2301	18.3377	23.0893	0	0	0	18.5375	0	21.7244	0	19.2394	18.2729	19.359	15.8765	22.0995	0	16.2317	3	0
MDA231 D09	0	14.9819	18.1479	0	9.9845	0	18.072	18.3381	11.3309	26.8173	23.5088	9.49233	0	0	17.6197	19.5031	19.2631	19.0651	24.0425	17.2032	18.5109	23.9463	18.3424	19.4091	8.90076	17.4531	21.0926	22.2155	22.12	17.936	20.4031	0	0	22.5845	0	18.2777	3	1
MDA231 D10	0	0	0	0	0	0	0	18.262	20.7048	26.5703	23.4101	0	0	0	0	0	0	14.4098	24.3343	17.6931	0	24.3005	17.4199	19.6027	0	18.5208	20.1358	21.2114	22.5573	19.3245	21.9378	0	20.7948	23.069	18.4082	18.0835	3	1
MDA231 D11	20.039	10.1192	13.4854	0	0	11.3355	19.3628	16.7185	0	24.2572	23.9942	0	0	18.6383	0	12.8847	19.623	18.0548	0	17.6141	0	22.8584	17.5055	21.8466	0	18.5498	0	24.0979	24.2184	21.3524	0	0	20.759	0	0	0	3	1
MDA231 D12	0	0	0	10.2366	0	0	12.6362	18.0089	17.4129	26.6977	24.1455	0	16.7577	17.6303	0	0	0	0	23.6501	0	0	23.7406	0	19.4115	23.1519	18.609	0	23.9962	25.1871	19.1338	20.4332	0	23.1988	0	0	0	3	0
MDA231 E01	0	0	17.2206	0	0	0	17.6129	16.1648	17.282	26.0696	24.275	0	0	17.2659	17.8758	0	0	0	21.2618	19.1205	0	22.9928	0	0	11.8028	11.4812	18.31	22.2207	20.6424	19.3887	0	0	0	20.8467	0	17.6448	3	0
MDA231 E02	0	16.1149	19.8256	0	0	0	12.8791	14.8405	0	26.1581	24.1841	0	0	0	0	0	0	17.4991	0	18.1642	18.5902	20.5822	18.7962	19.4359	0	10.4598	19.2307	21.0378	16.8803	19.3769	21.017	0	19.5264	21.3481	0	18.3396	3	1
MDA231 E03	0	0	18.3512	0	0	10.901	17.3663	0	19.5164	25.6534	23.804	0	0	0	0	0	0	0	22.594	0	0	0	19.2989	21.9759	17.857	0	20.4826	21.1261	15.9159	20.3756	18.9534	0	0	23.8812	18.3604	16.8859	3	1
MDA231 E04	0	0	17.8123	0	0	0	17.4331	18.219	19.5305	26.2845	24.1124	0	0	0	0	0	20.8601	20.7666	24.007	18.8372	20.2095	22.4479	0	19.229	5.73052	18.3147	28.7782	21.808	16.3361	19.8024	17.7948	0	0	24.4431	0	27.0389	3	0
MDA231 E06	0	0	18.0219	0	15.8331	0	17.4559	15.55	18.8883	25.4526	24.2196	8.83874	0	16.8096	0	0	18.3768	0	23.8945	19.3102	11.785	22.008	0	19.2697	0	17.5103	18.2536	0	19.0419	20.8657	0	20.1496	19.2191	21.2793	17.1222	18.8812	3	0
MDA231 E07	0	8.84505	19.7019	0	0	0	19.4496	14.6085	17.6492	26.1119	24.6863	6.97337	0	0	18.2656	0	0	0	0	18.4622	8.94135	18.9887	0	20.2558	0	17.6554	0	22.5107	20.3997	20.2755	19.6243	24.0034	21.4724	0	0	21.2089	3	0
MDA231 E08	9.12194	0	0	0	0	14.3523	17.9471	14.9448	17.0401	26.3206	22.0272	0	0	0	0	11.671	20.8204	16.305	0	0	0	19.9284	0	19.6406	0	0	0	20.9102	18.0767	18.5551	18.7036	19.5916	0	0	0	0	3	0
MDA231 E09	0	0	0	0	0	0	15.1883	13.113	13.3281	26.0479	24.3022	0	0	17.2333	0	0	0	0	23.9979	18.2255	11.8288	21.3519	0	19.4152	15.4664	16.4265	22.7271	22.1289	19.6204	19.1592	21.3532	20.0562	19.5948	22.209	18.4524	20.2046	3	0
MDA231 E10	0	15.1775	0	0	0	0	0	16.5652	15.2822	26.4178	22.4048	0	13.1927	0	0	0	0	19.7011	22.3487	0	18.3725	22.9036	18.0781	0	9.19099	0	18.1493	21.8807	17.9502	20.255	19.0375	0	19.8144	22.3281	0	19.2806	3	1
MDA231 E11	0	0	18.2887	0	17.6327	0	14.319	17.7705	17.963	27.2095	24.5265	7.60624	0	0	18.8135	0	18.4545	20.6709	24.0127	19.2188	0	20.9149	0	24.0451	0	0	0	25.2518	0	17.176	21.923	0	23.3702	0	0	0	3	0
MDA231 E12	0	12.7551	18.068	0	0	0	17.9982	14.6347	0	24.931	23.9008	0	0	17.083	0	0	19.6261	0	0	18.9693	0	18.9281	0	20.1718	0	0	0	25.0627	22.9709	20.5679	21.1951	0	23.4322	0	0	0	3	0
MDA231 F01	0	0	0	0	0	0	21.378	15.3883	0	26.7223	24.6836	0	0	20.5175	0	0	19.6308	0	22.1864	20.216	0	22.211	0	0	0	0	20.2665	21.4076	16.2485	22.2129	0	0	0	20.1005	16.7043	0	3	0
MDA231 F02	0	0	0	18.2916	0	0	0	18.367	18.5477	26.4409	23.0619	0	0	0	18.1497	0	0	0	0	0	0	23.5391	0	20.3287	5.7286	15.3495	19.2908	20.3708	15.3856	19.9196	0	0	1	23.789	0	0	3	0
MDA231 F03	0	16.2851	0	0	0	0	19.4985	0	20.2735	25.6141	24.0697	0	0	0	0	0	0	19.2185	22.9788	0	0	24.2399	17.7626	20.001	0	14.737	19.8692	20.2104	18.3903	19.0052	0	0	18.0016	25.2277	19.306	0	3	1
MDA231 F04	0	0	0	0	0	0	0	18.3435	0	26.9237	24.1491	0	17.0958	0	15.3107	0	0	19.922	22.3667	0	0	19.3063	17.9517	19.9875	13.4863	16.74	0	21.9364	21.2999	19.9104	18.9517	0	16.222	24.4202	18.8704	18.2406	3	1
MDA231 F05	0	0	18.3441	0	0	0	18.5918	16.567	18.7224	27.3478	24.9268	0	17.8145	0	18.3038	0	0	0	23.703	0	17.3393	23.871	0	0	0	15.6322	19.7801	20.7817	12.2963	19.468	20.2707	0	19.9676	0	17.3032	15.9915	3	0
MDA231 F06	0	0	0	0	0	0	0	14.2466	19.3983	0	23.9663	0	0	19.0017	0	0	20.1726	0	0	0	0	21.9667	0	0	0	18.0773	20.6472	21.1815	22.9782	19.1646	20.224	0	0	22.5691	0	0	3	0
MDA231 F07	0	0	0	0	0	0	0	19.0928	19.7888	0	24.2854	0	0	0	0	0	0	0	22.408	20.2781	19.3564	21.4216	0	21.3264	12.0616	8.53529	19.5499	21.0973	22.463	21.6193	0	0	21.8896	22.472	18.775	19.4287	3	0
MDA231 F08	0	0	20.3417	0	0	0	0	15.7433	17.716	25.4074	25.1386	0	0	18.3036	0	0	14.872	16.9255	0	20.1758	0	21.9896	0	20.0844	14.9517	16.3827	17.3506	22.4755	22.8432	19.09	20.3372	17.5018	18.6398	23.3894	19.3438	18.5292	3	0
MDA231 F09	0	0	18.9186	0	0	0	18.8914	19.0409	17.2182	27.1739	24.2518	0	0	18.3515	0	18.0279	18.9648	0	23.1694	19.6836	20.3436	20.2594	0	21.1002	12.0208	18.3305	20.103	23.5632	21.4898	19.3035	21.5277	13.4024	19.531	23.236	15.3897	19.4822	3	0
MDA231 F10	0	0	18.2573	0	0	0	14.7884	18.8891	20.4153	26.4126	25.0707	0	0	15.9136	0	0	0	17.9229	23.7135	20.3052	17.7148	22.7405	0	21.9776	17.596	19.3675	23.5131	24.1242	25.1973	21.7041	23.0558	20.7868	21.8982	25.1439	20.0676	21.0278	3	0
MDA231 F11	0	0	19.1272	0	0	0	17.8441	19.2213	20.9948	26.8186	24.3707	0	15.8247	0	0	20.7377	18.0763	18.9177	24.3598	20.4309	20.307	22.1108	0	21.1292	12.4222	17.126	21.2133	22.2208	22.1752	19.5686	18.1571	18.7122	20.3532	21.8251	18.4328	19.912	3	0
MDA231 F12	24.5446	17.529	6.97064	0	0	12.9632	10.1664	19.4845	8.38306	27.0406	24.1089	0	0	20.1591	0	22.1368	21.5348	21.0579	24.3384	19.4969	19.4508	22.2354	20.8105	20.8011	19.2146	18.3924	23.4146	23.7884	24.107	0	21.6378	0	21.2675	25.4158	20.5879	0	3	1
MDA231 G01	0	0	18.7684	0	0	17.714	15.1163	16.165	19.082	25.8603	23.9759	0	0	17.1238	0	19.9851	21.508	0	21.1466	18.3514	0	23.0705	0	0	0	11.7564	20.3371	23.13	18.6873	20.5162	21.1007	13.974	19.9127	24.3694	16.1851	17.4339	3	0
MDA231 G02	0	0	21.4043	0	0	0	14.9335	18.2302	17.9852	27.6196	25.0075	11.5111	0	0	17.8885	0	18.1934	19.1391	23.693	0	20.1713	24.7894	0	19.9827	9.92558	17.7006	21.1695	21.955	22.6771	20.0935	20.7527	17.9946	18.9292	24.6612	19.5105	19.0862	3	0
MDA231 G03	0	0	0	0	0	0	16.5591	0	21.2172	25.8804	24.4983	0	0	17.4077	0	0	0	19.985	22.1698	0	0	20.6674	0	22.6868	0	16.9134	0	22.6609	19.3576	19.3674	19.4799	0	14.4355	0	0	0	3	0
MDA231 G04	0	4.17757	0	0	0	0	0	18.842	0	26.4632	0	0	0	0	0	0	0	0	22.9185	18.0621	0	20.9709	0	0	0	16.8288	19.868	22.0839	0	19.5767	19.474	0	0	23.1729	0	15.5024	3	0
MDA231 G05	17.6137	16.2942	20.019	0	0	0	20.3955	17.5358	19.0349	25.5923	24.2069	0	0	18.5724	18.5501	0	18.483	0	0	18.226	0	20.3867	0	0	0	0	19.2358	22.0675	11.0357	20.3744	19.3622	0	0	24.0021	16.5332	17.3394	3	0
MDA231 G06	0	16.3188	19.4408	0	0	0	12.8252	0	19.1188	27.0307	23.0574	0	0	0	18.688	0	0	17.8765	0	18.0031	0	17.2545	0	21.102	0	19.2466	0	0	23.7398	18.2207	0	0	18.0886	0	0	0	3	0
MDA231 G07	0	18.5142	0	0	0	0	0	18.3079	19.8684	27.0512	23.0566	0	15.4138	0	0	0	0	0	24.3512	0	19.302	22.9284	0	22.4847	18.3311	13.6159	22.6377	22.3009	23.8137	20.5847	20.9607	19.842	21.0781	24.1776	0	16.3704	3	0
MDA231 G08	0	17.3308	18.1701	0	0	0	0	18.2611	17.9443	27.2073	24.103	0	0	0	18.2168	0	18.8489	21.3368	25.4065	0	18.4337	23.6733	0	22.298	18.1918	20.0635	15.9056	24.5954	25.5184	20.3648	22.8248	20.1588	21.8468	25.5512	20.2458	20.4207	3	0
MDA231 G09	0	0	18.3436	0	0	0	18.5678	17.9974	18.9702	26.4126	23.281	13.9264	0	0	0	0	19.0057	19.9007	0	18.231	0	22.6061	0	23.6591	18.9304	19.5691	24.7546	26.3478	26.8244	18.0471	23.4122	21.2799	22.3134	26.8337	21.9073	22.2281	3	0
MDA231 G10	0	19.2007	18.2492	0	0	0	0	17.8155	0	26.255	24.9502	0	0	19.2721	0	0	0	0	24.0433	20.5897	20.7757	23.7957	0	22.0926	16.8355	19.1713	22.9947	24.0259	25.4877	0	22.6091	20.4071	22.4707	25.0529	19.7604	20.3361	3	0
MDA231 G11	0	0	18.6795	0	0	0	19.4103	18.08	18.7978	26.158	24.2452	0	0	17.3935	18.8174	0	0	0	23.6416	18.2433	0	24.8756	0	19.2417	11.9358	11.3659	21.2385	22.1618	23.2539	19.074	19.5275	18.4884	19.4751	23.1126	19.1631	18.2155	3	0
MDA231 G12	0	18.2849	0	0	0	13.9847	10.8563	0	0	25.9534	25.4083	0	0	20.2873	0	18.2119	13.6804	13.5067	0	18.2642	0	22.0092	18.4248	21.1375	15.4395	15.3712	21.598	23.4003	24.3505	22.2405	19.8667	21.1565	21.3933	23.2978	20.0624	0	3	1
MDA231 H01	19.3166	0	18.4896	0	0	8.22733	16.6956	17.6441	0	27.285	24.1512	17.2857	0	16.6874	16.4358	20.1633	20.4598	0	21.2102	0	0	22.2775	16.0242	12.0628	0	16.1355	0	22.4885	18.6219	20.8585	19.4075	0	19.3509	0	0	0	3	1
MDA231 H02	17.9248	0	18.4271	0	0	0	0	19.3004	19.4279	26.3467	0	0	0	0	0	0	20.2564	19.8645	0	12.9492	0	22.0753	0	0	0	0	0	0	19.4063	0	0	18.7946	0	20.4408	0	0	3	0
MDA231 H03	18.2029	17.7732	19.5129	0	0	0	0	13.4258	18.35	21.6408	0	0	0	0	0	0	0	20.1581	0	0	0	21.772	0	0	0	0	0	0	0	14.9871	0	0	0	0	0	0	3	0
MDA231 H04	0	0	0	0	0	13.79	0	14.4573	17.411	26.485	23.9833	0	0	0	0	0	0	19.4284	22.0447	0	18.289	21.7286	0	0	17.1565	0	18.9231	0	20.4233	19.303	0	0	0	20.9132	0	0	3	0
MDA231 H05	0	17.3437	0	0	0	13.0978	0	0	20.7183	25.3847	23.5232	0	0	0	0	0	16.6245	0	23.2113	18.2744	19.895	18.7813	18.2716	0	0	12.7884	18.8665	0	0	19.3709	18.5676	0	0	22.3919	0	0	3	1
MDA231 H06	10.7951	0	0	0	0	0	21.0266	16.2785	19.492	26.4097	24.1975	0	0	0	0	0	0	0	0	0	0	24.2078	0	0	0	0	19.0555	20.4955	23.308	20.9937	0	20.0872	17.9354	21.6104	14.5741	16.3996	3	0

## Sheet: Fig 2A
	MCF7						T47D						MDA231
	Normalised to TBP via Genex						Normalised to TBP via Genex						Normalised to TBP via Genex
	Monolayer_1	2.22593					Monolayer_1	1.90219					Monolayer_1	2.60535
	Monolayer_2	2.37011					Monolayer_2	1.5953					Monolayer_2	2.26994
	Monolayer_3	1.41956					Monolayer_3	1					Monolayer_3	1
	Monolayer_4	1					CSC-en_1	5.57107					CSC-en_1	23.9991
	CSC-en_1	7.24385					CSC-en_2	5.64036					CSC-en_2	25.1582
	CSC-en_2	6.25683					CSC-en_3	5.32117					CSC-en_3	12.8198
	CSC-en_3	6.0953
	CSC-en_4	9.54234						Average	SD	SEM	Norm to ML			Average	SD	SEM	Norm to ML
							Monolayer (ML)	1.49916	0.458715	0.225762	1		Monolayer (ML)	1.95843	0.846799	0.306739	1
		Average	SD	SEM	Norm to ML		CSC-en	5.51087	2.48515	0.525479	3.67596		CSC-en	20.659	6.81369	0.870102	10.5488
	Monolayer (ML)	1.7539	0.653879	0.202157	1
	CSC-en	7.28458	1.58848	0.315087	4.15336

## Sheet: Fig 2B
			MCF7			T47D			MDA231
			Monolayer	CSC-en	5D Spheres	Monolayer	CSC-en	5D Spheres	Monolayer	CSC-en	5D Spheres
		HMGCS1	2600.77	15218.4	10462.3	3635.16	3729.46	9505.08	4436.13	12396.1	7664.45
		Actin beta	9870.67	8504.67	7629.01	4267.53	3189.28	3326.7	9524.79	9127.33	5531.67
	Relative Density	HMGCS1	9.19603	53.8105	36.9934	21.5485	22.1074	56.3441	18.1091	50.6032	31.2877
		Actin beta	37.9578	32.7048	29.3374	39.5746	29.5756	30.8499	39.385	37.7415	22.8735
	Adjusted Relative Density	HMGCS1	24.227	164.534	126.096	54.4503	74.7489	182.64	45.9797	134.078	136.786
		Actin beta	100	100	100	100	100	100	100	100	100
	Adjusted Relative Density to DMSO Control	HMGCS1	1	6.79135	5.20478	1	1.37279	3.35425	1	2.91603	2.97492

## Sheet: Fig 2D 2E
		Fig 2D
		1	2	3	4	Average	SD	SEM
	MCF7 Scrambled	53	78	82		71	15.7162	1.32146
	MCF7 siHMGCS1	55	71	69		65	8.7178	0.984197
	T47D scrambled	82	83	79		77	9.53939	1.02953
	T47D siHMGCS1	56	41	77		47.6667	7.63763	0.921209
	231 scrambled	68	51	74	57	62.5	10.4083	0.806549
	231 siHMGCS1	54	34	47	39	43.5	8.81287	0.742162
		Fig 2E
		1	2	3	4	5	6	7	average	sd	sem
	MCF7 scrambled	1	1	1	1				1	0	0
	MCF7 siHMGCS1	0.6675	1.08612	0.633333	0.231959				0.654727	0.349023	0.147695
	T47D scrambled	1	1	1	1	1	1		1	0	0
	T47D siHMGCS1	0.707692	0.134003	0.114105	0.730435	0.422111	0.485401		0.432291	0.267536	0.0862065
	231 scrambled	1	1	1	1	1	1	1	1	0	0
	231 siHMGCS1	0.675	0.806452	0.898734	0.606299	0.916667	0.777778	0.928571	0.801357	0.124872	0.0504817

## Sheet: Fig 2F, S1 Fig
								S1 Fig
Fig 2F								Replicate 1							Replicate 2
HMGCS1	ImageJ quantification	Invert value	Substraction backgound	Normalization ACTIN	Relative to DMSO			HMGCS1	ImageJ quantification	Invert value	Substraction backgound	Normalization ACTIN	Relative to DMSO		HMGCS1	ImageJ quantification	Invert value	Substraction backgound	Normalization ACTIN	Relative to DMSO
MCF7 DMSO	202.068	52.932	15.682	20.316	1			MCF7 DMSO	239.598	15.402	4.948	4.99413	1		MCF7 DMSO	190.628	64.372	32.279	38.4962	1
MCF7 1uM SS	108.692	146.308	109.058	125.369	6.17097			MCF7 1uM SS	217.566	37.434	26.98	26.98	5.40234		MCF7 1uM SS	78.003	176.997	144.904	174.984	4.54547
T47D DMSO	209.426	45.574	8.324	9.10963	1			T47D DMSO	201.455	53.545	43.091	44.6408	1		T47D DMSO	203.432	51.568	19.475	27.477	1
T47D 1uM SS	186.83	68.17	30.92	30.92	3.39421			T47D 1uM SS	176.66	78.34	67.886	83.5449	1.87149		T47D 1uM SS	177.777	77.223	45.13	45.13	1.64246
231 DMSO	217.353	37.647	0.397	0.408415	1			231 DMSO	236.76	18.24	7.786	9.68981	1		231 DMSO	221.574	33.426	1.333	1.41937	1
231 1uM SS	211.91	43.09	5.84	6.5931	16.1431			231 1uM SS	235.014	19.986	9.532	11.38	1.17443		231 1uM SS	214.244	40.756	8.663	9.49099	6.68676
Background	217.75	37.25	0					Background	244.546	10.454	0				Background	222.907	32.093	0
ACTIN	ImageJ quantification	Invert value	Substraction backgound	Relative to highest value				ACTIN	ImageJ quantification	Invert value	Substraction backgound	Relative to highest value			ACTIN	ImageJ quantification	Invert value	Substraction backgound	Relative to highest value
MCF7 DMSO	150.461	104.539	88.905	0.771906				MCF7 DMSO	142.659	112.341	35.929	0.990762			MCF7 DMSO	157.292	97.708	65.329	0.838497
MCF7 1uM SS	139.175	115.825	100.191	0.869895				MCF7 1uM SS	142.324	112.676	36.264	1			MCF7 1uM SS	158.102	96.898	64.519	0.828101
T47D DMSO	134.123	120.877	105.243	0.913758				T47D DMSO	143.583	111.417	35.005	0.965282			T47D DMSO	167.399	87.601	55.222	0.708774
T47D 1uM SS	124.19	130.81	115.176	1				T47D 1uM SS	149.121	105.879	29.467	0.812569			T47D 1uM SS	144.709	110.291	77.912	1
231 DMSO	127.409	127.591	111.957	0.972051				231 DMSO	149.449	105.551	29.139	0.803524			231 DMSO	149.45	105.55	73.171	0.939149
231 1uM SS	137.346	117.654	102.02	0.885775				231 1uM SS	148.213	106.787	30.375	0.837608			231 1uM SS	151.506	103.494	71.115	0.912761
Background	239.366	15.634	0					Background	178.588	76.412	0				Background	222.621	32.379	0

## Sheet: Fig 2G 2H
		Fig 2G
		# of alive cells in AR population			Average	SD	SEM
		1	2	3
	MCF7 DMSO	76	67	66	69.6667	5.50757	0.782274
	MCF7 1uM SS	75	69	68	70.6667	3.78594	0.648583
	T47D DMSO	86	73	71	76.6667	8.14453	0.951287
	T47D 1uM SS	92	73	62	75.6667	15.1767	1.29858
	MDA231 DMSO	80	96	95	90.3333	8.96289	0.997936
	MDA231 1uM SS	83	91	94	89.3333	5.68624	0.794861
		Fig 2H
		1	2	3	average	sd	sem
	MCF7 DMSO	1	1	1	1	0	0
	MCF7 1uM SS	0.969388	0.635135	1.09	0.898174	0.235646	0.161811
	T47D DMSO	1	1	1	1	0	0
	T47D 1uM SS	0.947368	1.01227	0.48	0.813213	0.29039	0.179626
	MDA231 DMSO	1	1	1	1	0	0
	MDA231 1uM SS	1.01	0.88	1.06	0.983333	0.0929157	0.101607

## Sheet: Fig 3A
	MCF-7					T47D					MDA-231
	Mean	SEM	N			Mean	SEM	N			Mean	SEM	N
Control	1	0	2		Control	1	0	2		Control	1	0	3
HMGCS1	0.17	0.06	2		HMGCS1	0.28	0.08	2		HMGCS1	0.24	0.09	3
MKI67	1.71	0.41	2		MKI67	0.46	0.19	2		MKI67	0.46	0.19	2
CCNA2	0.59	0.21	2		CCNA2	0.61	0.18	2		CCNA2	0.61	0.18	2
POU5F1	1.41	0.24	2		POU5F1	1.03	0.51	2		POU5F1	0.71	0.24	3
SOX2	1.39	0.25	2		SOX2	0.88	0.5	2		SOX2	0.6	0.1	3
NANOG	0.88	0.34	2		NANOG	1.21	0.6	2		NANOG	0.56	0.07	3
SNAI1	1.13	0.33	2		SNAI1	0.75	0.32	2		SNAI1	0.66	0.13	3
FOSL1	0.7	0.32	2		FOSL1	1.23	0.34	2		FOSL1	0.89	0.14	3
CD44	0.62	0.41	2		CD44	1.16	0.17	2		CD44	1.39	0.23	3
ALDH1A3	0.74	0.31	2		ALDH1A3	0.56	0.18	2		ALDH1A3	0.56	0.18	3
ABCG2	0.77	0.19	2		ABCG2	0.71	0.08	2		ABCG2	1.42	0.17	3

## Sheet: Fig 4
HMGCS1 = 0	ER_DIKO	MUT_DIKO	No ER+	p53 mut ER+	No ER-	p53 mut ER-		N ER+ and ER-		% ER+	% p53mut ER+		% ER-	% p53mut ER-
	1	0	42	7	11	8		53		79.2453	16.6667		20.7547	72.7273
HMGCS1 = 1	ER_DIKO	MUT_DIKO	No ER+	p53 mut ER+	No ER-	p53 mut ER-		N ER+ and ER-		% ER+	% p53mut ER+		% ER-	% p53mut ER-
	1	1	35	8	9	4		44		79.5455	22.8571		20.4545	44.4444
HMGCS1 = 2	ER_DIKO	MUT_DIKO	No ER+	p53 mut ER+	No ER-	p53 mut ER-		N ER+ and ER-		% ER+	% p53mut ER+		% ER-	% p53mut ER-
	1	1	14	5	10	6		24		58.3333	35.7143		41.6667	60
HMGCS1 = 3	ER_DIKO	MUT_DIKO	No ER+	p53 mut ER+	No ER-	p53 mut ER-		N ER+ and ER-		% ER+	% p53mut ER+		% ER-	% p53mut ER-
	1	1	3	3	4	3		7		42.8571	100		57.1429	75
N valid	128
